# Supplementary material for: 9-Meth­oxy-5-phenyl­sulfonyl-5H-benzo[b]carbazole
Source: Acta Crystallogr Sect E Struct Rep Online. 2008 Aug 6;64(Pt 9):o1712–3. doi: 10.1107/S1600536808024756 (PMC2960649; doi:10.1107/S1600536808024756)
Supplement: Supplementary file 1 [file e-64-o1712-sup1.cif]

##############################################################################
###                                                                        ###
###        Electronic paper (Acta Crystallographica Section E)             ###
###                                                                        ###
##############################################################################
#                                                                            #
# This CIF contains the data in a paper accepted for publication in Acta     #
# Crystallographica Section E. It conforms to the requirements of Notes      #
# for Authors for Section E, and has been peer reviewed under the auspices   #
# of the IUCr Commission on Journals.                                        #
#                                                                            #
# Full details of the Crystallographic Information File format               #
# are given in the paper "The Crystallographic Information File (CIF):       #
# a New Standard Archive File for Crystallography" by S. R. Hall, F. H.      #
# Allen and I. D. Brown [Acta Cryst. (1991), A47, 655-685].                  #
#                                                                            #
# The current version of the core CIF dictionary is obtainable from          #
# ftp://ftp.iucr.org/pub/cif_core.dic. The current version number is 2.4.    #
#                                                                            #
# Software is freely available for graphical display of the structure(s) in  #
# this CIF.  For information consult the CIF home page http://www.iucr.org/  #
# cif/home.html                                                              #
#                                                                            #
# This file may be used for bona fide research purposes within the           #
# scientific community so long as proper attribution is given to the journal # 
# article from which it was obtained.                                        #
#                                                                            #
##############################################################################
                                             
data_I
_audit_creation_method     SHELXL-97
_chemical_name_systematic
;
9-Methoxy-5-phenylsulfonyl-5<i>H</i>-benzo[<i>b</i>]carbazole
;
_chemical_name_common     ?
_chemical_formula_moiety     'C23 H17 N O3 S'
_chemical_formula_sum     'C23 H17 N O3 S'
_chemical_formula_iupac     'C23 H17 N O3 S'
_chemical_formula_weight     387.44
_chemical_melting_point     ?
_symmetry_cell_setting     Triclinic
_symmetry_space_group_name_H-M     'P -1'
_symmetry_space_group_name_Hall     '-P 1'
loop_
    _symmetry_equiv_pos_as_xyz
    'x, y, z'
    '-x, -y, -z'
_cell_length_a     8.3608(3)
_cell_length_b     9.3103(3)
_cell_length_c     12.1754(4)
_cell_angle_alpha     76.061(2)
_cell_angle_beta     88.6800(10)
_cell_angle_gamma     88.715(2)
_cell_volume     919.46(5)
_cell_formula_units_Z     2
_cell_measurement_reflns_used     6534
_cell_measurement_theta_min     2.437
_cell_measurement_theta_max     30.699
_cell_measurement_temperature     295(2)
_exptl_crystal_description     block
_exptl_crystal_colour     colourless
_exptl_crystal_size_max     0.30
_exptl_crystal_size_mid     0.20
_exptl_crystal_size_min     0.16
_exptl_crystal_density_diffrn     1.399
_exptl_crystal_density_meas     ?
_exptl_crystal_density_method     'not measured'
_exptl_crystal_F_000     404
_exptl_absorpt_coefficient_mu     0.201
_exptl_absorpt_correction_type     multi-scan
_exptl_absorpt_process_details     '(SADABS; Sheldrick, 1996)'
_exptl_absorpt_correction_T_min     0.9094
_exptl_absorpt_correction_T_max     0.9685
_exptl_special_details
;
;
_diffrn_ambient_temperature     295(2)
_diffrn_radiation_type     MoK\a
_diffrn_radiation_wavelength     0.71073
_diffrn_radiation_source     'fine-focus sealed tube'
_diffrn_radiation_monochromator     graphite
_diffrn_measurement_device_type     'Bruker Kappa APEX2'
_diffrn_measurement_method     '\w and \f'
_diffrn_detector_area_resol_mean     ?
_diffrn_reflns_number     23200
_diffrn_reflns_av_R_equivalents     0.0219
_diffrn_reflns_av_sigmaI/netI     0.0198
_diffrn_reflns_theta_min     2.25
_diffrn_reflns_theta_max     30.88
_diffrn_reflns_theta_full     30.88
_diffrn_measured_fraction_theta_max     0.990
_diffrn_measured_fraction_theta_full     0.990
_diffrn_reflns_limit_h_min     -12
_diffrn_reflns_limit_h_max     12
_diffrn_reflns_limit_k_min     -12
_diffrn_reflns_limit_k_max     13
_diffrn_reflns_limit_l_min     -17
_diffrn_reflns_limit_l_max     17
_diffrn_standards_number     0
_diffrn_standards_interval_count     ?
_diffrn_standards_interval_time     0
_diffrn_standards_decay_%     0
_refine_special_details
;
;
_reflns_number_total     5739
_reflns_number_gt     4330
_reflns_threshold_expression     I>2\s(I)
_refine_ls_structure_factor_coef     Fsqd
_refine_ls_matrix_type     full
_refine_ls_R_factor_all     0.0600
_refine_ls_R_factor_gt     0.0422
_refine_ls_wR_factor_gt     0.1162
_refine_ls_wR_factor_ref     0.1335
_refine_ls_goodness_of_fit_ref     1.048
_refine_ls_restrained_S_all     1.048
_refine_ls_number_reflns     5739
_refine_ls_number_parameters     254
_refine_ls_number_restraints     0
_refine_ls_hydrogen_treatment     constr
_refine_ls_weighting_scheme     calc
_refine_ls_weighting_details
         'calc w=1/[\s^2^(Fo^2^)+(0.0653P)^2^+0.1785P] where P=(Fo^2^+2Fc^2^)/3'
_atom_sites_solution_hydrogens     geom
_atom_sites_solution_primary     direct
_atom_sites_solution_secondary     difmap
_refine_ls_shift/su_max     0.000
_refine_ls_shift/su_mean     0.000
_refine_diff_density_max     0.285
_refine_diff_density_min     -0.350
_refine_ls_extinction_method     none
_refine_ls_extinction_coef     ?
loop_
    _atom_type_symbol
    _atom_type_description
    _atom_type_scat_dispersion_real
    _atom_type_scat_dispersion_imag
    _atom_type_scat_source
    'C' 'C' 0.0033 0.0016
                         'International Tables Vol C Tables 4.2.6.8 and 6.1.1.4'
    'H' 'H' 0.0000 0.0000
                         'International Tables Vol C Tables 4.2.6.8 and 6.1.1.4'
    'N' 'N' 0.0061 0.0033
                         'International Tables Vol C Tables 4.2.6.8 and 6.1.1.4'
    'O' 'O' 0.0106 0.0060
                         'International Tables Vol C Tables 4.2.6.8 and 6.1.1.4'
    'S' 'S' 0.1246 0.1234
                         'International Tables Vol C Tables 4.2.6.8 and 6.1.1.4'
_computing_data_collection     'APEX2 (Bruker, 2004)'
_computing_cell_refinement     'APEX2 (Bruker, 2004)'
_computing_data_reduction     'APEX2 (Bruker, 2004)'
_computing_structure_solution     'SHELXS97 (Sheldrick, 2008)'
_computing_structure_refinement     'SHELXL97 (Sheldrick, 2008)'
_computing_molecular_graphics     'PLATON (Spek, 2003)'
_computing_publication_material     'SHELXL97 (Sheldrick, 2008)'
loop_
    _atom_site_type_symbol
    _atom_site_label
    _atom_site_fract_x
    _atom_site_fract_y
    _atom_site_fract_z
    _atom_site_U_iso_or_equiv
    _atom_site_adp_type
    _atom_site_calc_flag
    _atom_site_refinement_flags
    _atom_site_occupancy
    _atom_site_disorder_assembly
    _atom_site_disorder_group
    S S1 0.46793(4) 0.47800(4) 0.77672(3) 0.04613(11) Uani d . 1 . .
    O O1 0.54144(15) 0.52427(14) 0.66788(10) 0.0629(3) Uani d . 1 . .
    O O2 0.55193(14) 0.49026(13) 0.87398(10) 0.0595(3) Uani d . 1 . .
    O O3 0.19450(16) -0.22782(14) 1.37354(9) 0.0650(3) Uani d . 1 . .
    N N1 0.42588(14) 0.30123(12) 0.79458(9) 0.0434(2) Uani d . 1 . .
    C C1 0.28152(18) 0.56690(14) 0.77467(12) 0.0473(3) Uani d . 1 . .
    C C2 0.2064(2) 0.57404(18) 0.87596(15) 0.0616(4) Uani d . 1 . .
    H H2 0.2572 0.5391 0.9447 0.074 Uiso calc R 1 . .
    C C3 0.0533(3) 0.6349(2) 0.8715(2) 0.0820(6) Uani d . 1 . .
    H H3 -0.0003 0.6411 0.9380 0.098 Uiso calc R 1 . .
    C C4 -0.0204(3) 0.6865(2) 0.7683(3) 0.0895(7) Uani d . 1 . .
    H H4 -0.1243 0.7246 0.7663 0.107 Uiso calc R 1 . .
    C C5 0.0581(3) 0.6822(2) 0.6692(2) 0.0845(7) Uani d . 1 . .
    H H5 0.0085 0.7199 0.6004 0.101 Uiso calc R 1 . .
    C C6 0.2093(2) 0.62243(18) 0.67116(15) 0.0635(4) Uani d . 1 . .
    H H6 0.2631 0.6191 0.6041 0.076 Uiso calc R 1 . .
    C C7 0.35493(16) 0.24535(15) 0.70734(11) 0.0419(3) Uani d . 1 . .
    C C8 0.37507(19) 0.29073(17) 0.59112(12) 0.0512(3) Uani d . 1 . .
    H H8 0.4363 0.3725 0.5579 0.061 Uiso calc R 1 . .
    C C9 0.3005(2) 0.20949(19) 0.52609(13) 0.0578(4) Uani d . 1 . .
    H H9 0.3115 0.2377 0.4477 0.069 Uiso calc R 1 . .
    C C10 0.2101(2) 0.0875(2) 0.57509(13) 0.0602(4) Uani d . 1 . .
    H H10 0.1620 0.0347 0.5294 0.072 Uiso calc R 1 . .
    C C11 0.1905(2) 0.04329(18) 0.69090(13) 0.0540(4) Uani d . 1 . .
    H H11 0.1295 -0.0388 0.7237 0.065 Uiso calc R 1 . .
    C C12 0.26309(16) 0.12316(15) 0.75771(11) 0.0427(3) Uani d . 1 . .
    C C13 0.27196(15) 0.10092(14) 0.87926(11) 0.0409(3) Uani d . 1 . .
    C C14 0.20944(17) -0.00631(16) 0.96676(12) 0.0457(3) Uani d . 1 . .
    H H14 0.1427 -0.0777 0.9521 0.055 Uiso calc R 1 . .
    C C15 0.24777(16) -0.00676(15) 1.07919(11) 0.0428(3) Uani d . 1 . .
    C C16 0.19098(19) -0.11947(17) 1.17162(12) 0.0504(3) Uani d . 1 . .
    H H16 0.1228 -0.1911 1.1589 0.060 Uiso calc R 1 . .
    C C17 0.23668(18) -0.12252(17) 1.27913(12) 0.0498(3) Uani d . 1 . .
    C C18 0.33749(19) -0.01305(17) 1.29944(12) 0.0516(3) Uani d . 1 . .
    H H18 0.3674 -0.0160 1.3731 0.062 Uiso calc R 1 . .
    C C19 0.39146(19) 0.09670(16) 1.21281(12) 0.0486(3) Uani d . 1 . .
    H H19 0.4572 0.1686 1.2280 0.058 Uiso calc R 1 . .
    C C20 0.34939(16) 0.10378(14) 1.09928(11) 0.0419(3) Uani d . 1 . .
    C C21 0.41158(17) 0.21431(15) 1.00847(12) 0.0444(3) Uani d . 1 . .
    H H21 0.4774 0.2874 1.0216 0.053 Uiso calc R 1 . .
    C C22 0.37207(15) 0.21053(14) 0.90096(11) 0.0398(3) Uani d . 1 . .
    C C23 0.1076(2) -0.3496(2) 1.35768(15) 0.0671(5) Uani d . 1 . .
    H H23A 0.0031 -0.3164 1.3303 0.101 Uiso calc R 1 . .
    H H23B 0.0974 -0.4218 1.4284 0.101 Uiso calc R 1 . .
    H H23C 0.1632 -0.3932 1.3036 0.101 Uiso calc R 1 . .
loop_
    _atom_site_aniso_label
    _atom_site_aniso_U_11
    _atom_site_aniso_U_22
    _atom_site_aniso_U_33
    _atom_site_aniso_U_12
    _atom_site_aniso_U_13
    _atom_site_aniso_U_23
    S1 0.0454(2) 0.04688(19) 0.04625(18) -0.01263(14) 0.00349(13) -0.01082(13)
    O1 0.0640(7) 0.0674(7) 0.0561(6) -0.0223(6) 0.0174(5) -0.0124(5)
    O2 0.0592(7) 0.0604(6) 0.0604(6) -0.0184(5) -0.0094(5) -0.0151(5)
    O3 0.0758(8) 0.0647(7) 0.0478(6) -0.0110(6) -0.0011(5) 0.0005(5)
    N1 0.0449(6) 0.0423(5) 0.0435(5) -0.0045(5) 0.0008(4) -0.0115(4)
    C1 0.0536(8) 0.0348(6) 0.0532(7) -0.0069(5) 0.0004(6) -0.0094(5)
    C2 0.0682(10) 0.0485(8) 0.0638(9) -0.0045(7) 0.0141(8) -0.0062(7)
    C3 0.0766(13) 0.0555(10) 0.1082(17) 0.0014(9) 0.0332(12) -0.0121(10)
    C4 0.0642(12) 0.0570(11) 0.145(2) 0.0128(9) -0.0064(14) -0.0210(13)
    C5 0.0874(15) 0.0581(11) 0.1115(18) 0.0186(10) -0.0349(14) -0.0258(11)
    C6 0.0789(12) 0.0500(8) 0.0634(9) 0.0034(8) -0.0149(8) -0.0160(7)
    C7 0.0396(6) 0.0440(6) 0.0445(6) 0.0008(5) 0.0015(5) -0.0154(5)
    C8 0.0554(8) 0.0526(8) 0.0460(7) -0.0061(6) 0.0064(6) -0.0129(6)
    C9 0.0680(10) 0.0649(9) 0.0428(7) -0.0058(8) 0.0028(6) -0.0177(6)
    C10 0.0701(11) 0.0673(10) 0.0492(8) -0.0115(8) -0.0030(7) -0.0243(7)
    C11 0.0595(9) 0.0555(8) 0.0503(7) -0.0133(7) 0.0001(6) -0.0182(6)
    C12 0.0406(7) 0.0464(7) 0.0429(6) -0.0011(5) 0.0010(5) -0.0146(5)
    C13 0.0369(6) 0.0435(6) 0.0434(6) 0.0003(5) -0.0011(5) -0.0129(5)
    C14 0.0434(7) 0.0473(7) 0.0474(7) -0.0078(5) -0.0011(5) -0.0127(5)
    C15 0.0395(6) 0.0437(6) 0.0445(6) 0.0013(5) -0.0003(5) -0.0098(5)
    C16 0.0492(8) 0.0508(7) 0.0490(7) -0.0055(6) 0.0005(6) -0.0076(6)
    C17 0.0495(8) 0.0499(7) 0.0464(7) 0.0041(6) 0.0003(6) -0.0051(6)
    C18 0.0587(9) 0.0516(8) 0.0447(7) 0.0086(6) -0.0078(6) -0.0121(6)
    C19 0.0534(8) 0.0458(7) 0.0486(7) 0.0031(6) -0.0076(6) -0.0149(6)
    C20 0.0410(7) 0.0411(6) 0.0446(6) 0.0053(5) -0.0027(5) -0.0126(5)
    C21 0.0455(7) 0.0404(6) 0.0490(7) -0.0019(5) -0.0039(5) -0.0133(5)
    C22 0.0373(6) 0.0385(6) 0.0438(6) 0.0012(5) 0.0000(5) -0.0107(5)
    C23 0.0704(11) 0.0616(10) 0.0617(10) -0.0096(8) 0.0024(8) 0.0004(8)
_geom_special_details
;
;
loop_
    _geom_bond_atom_site_label_1
    _geom_bond_atom_site_label_2
    _geom_bond_site_symmetry_2
    _geom_bond_distance
    _geom_bond_publ_flag
    S1 O2 . 1.4197(11) ?
    S1 O1 . 1.4208(11) ?
    S1 N1 . 1.6521(12) ?
    S1 C1 . 1.7461(16) ?
    O3 C17 . 1.3641(17) ?
    O3 C23 . 1.414(2) ?
    N1 C22 . 1.4340(16) ?
    N1 C7 . 1.4352(17) ?
    C1 C2 . 1.386(2) ?
    C1 C6 . 1.388(2) ?
    C2 C3 . 1.385(3) ?
    C2 H2 . 0.9300 ?
    C3 C4 . 1.386(3) ?
    C3 H3 . 0.9300 ?
    C4 C5 . 1.369(3) ?
    C4 H4 . 0.9300 ?
    C5 C6 . 1.368(3) ?
    C5 H5 . 0.9300 ?
    C6 H6 . 0.9300 ?
    C7 C8 . 1.3833(19) ?
    C7 C12 . 1.3933(19) ?
    C8 C9 . 1.386(2) ?
    C8 H8 . 0.9300 ?
    C9 C10 . 1.381(2) ?
    C9 H9 . 0.9300 ?
    C10 C11 . 1.377(2) ?
    C10 H10 . 0.9300 ?
    C11 C12 . 1.385(2) ?
    C11 H11 . 0.9300 ?
    C12 C13 . 1.4475(18) ?
    C13 C14 . 1.3748(18) ?
    C13 C22 . 1.4107(18) ?
    C14 C15 . 1.4120(19) ?
    C14 H14 . 0.9300 ?
    C15 C20 . 1.418(2) ?
    C15 C16 . 1.4219(19) ?
    C16 C17 . 1.366(2) ?
    C16 H16 . 0.9300 ?
    C17 C18 . 1.407(2) ?
    C18 C19 . 1.356(2) ?
    C18 H18 . 0.9300 ?
    C19 C20 . 1.4200(19) ?
    C19 H19 . 0.9300 ?
    C20 C21 . 1.4146(19) ?
    C21 C22 . 1.3662(18) ?
    C21 H21 . 0.9300 ?
    C23 H23A . 0.9600 ?
    C23 H23B . 0.9600 ?
    C23 H23C . 0.9600 ?
loop_
    _geom_angle_atom_site_label_1
    _geom_angle_atom_site_label_2
    _geom_angle_atom_site_label_3
    _geom_angle_site_symmetry_1
    _geom_angle_site_symmetry_3
    _geom_angle
    _geom_angle_publ_flag
    O2 S1 O1 . . 119.66(7) ?
    O2 S1 N1 . . 106.69(6) ?
    O1 S1 N1 . . 106.78(7) ?
    O2 S1 C1 . . 109.52(7) ?
    O1 S1 C1 . . 108.60(8) ?
    N1 S1 C1 . . 104.52(6) ?
    C17 O3 C23 . . 117.30(13) ?
    C22 N1 C7 . . 107.12(10) ?
    C22 N1 S1 . . 122.77(9) ?
    C7 N1 S1 . . 122.08(9) ?
    C2 C1 C6 . . 121.82(16) ?
    C2 C1 S1 . . 119.46(12) ?
    C6 C1 S1 . . 118.64(13) ?
    C3 C2 C1 . . 117.85(18) ?
    C3 C2 H2 . . 121.1 ?
    C1 C2 H2 . . 121.1 ?
    C2 C3 C4 . . 120.2(2) ?
    C2 C3 H3 . . 119.9 ?
    C4 C3 H3 . . 119.9 ?
    C5 C4 C3 . . 120.8(2) ?
    C5 C4 H4 . . 119.6 ?
    C3 C4 H4 . . 119.6 ?
    C6 C5 C4 . . 120.1(2) ?
    C6 C5 H5 . . 119.9 ?
    C4 C5 H5 . . 119.9 ?
    C5 C6 C1 . . 119.11(19) ?
    C5 C6 H6 . . 120.4 ?
    C1 C6 H6 . . 120.4 ?
    C8 C7 C12 . . 121.66(13) ?
    C8 C7 N1 . . 129.40(13) ?
    C12 C7 N1 . . 108.81(11) ?
    C7 C8 C9 . . 117.38(14) ?
    C7 C8 H8 . . 121.3 ?
    C9 C8 H8 . . 121.3 ?
    C10 C9 C8 . . 121.48(14) ?
    C10 C9 H9 . . 119.3 ?
    C8 C9 H9 . . 119.3 ?
    C11 C10 C9 . . 120.74(15) ?
    C11 C10 H10 . . 119.6 ?
    C9 C10 H10 . . 119.6 ?
    C10 C11 C12 . . 118.87(14) ?
    C10 C11 H11 . . 120.6 ?
    C12 C11 H11 . . 120.6 ?
    C11 C12 C7 . . 119.86(13) ?
    C11 C12 C13 . . 131.94(13) ?
    C7 C12 C13 . . 108.10(12) ?
    C14 C13 C22 . . 120.69(12) ?
    C14 C13 C12 . . 131.56(13) ?
    C22 C13 C12 . . 107.65(11) ?
    C13 C14 C15 . . 119.27(13) ?
    C13 C14 H14 . . 120.4 ?
    C15 C14 H14 . . 120.4 ?
    C14 C15 C20 . . 119.23(12) ?
    C14 C15 C16 . . 120.91(13) ?
    C20 C15 C16 . . 119.81(13) ?
    C17 C16 C15 . . 119.97(14) ?
    C17 C16 H16 . . 120.0 ?
    C15 C16 H16 . . 120.0 ?
    O3 C17 C16 . . 125.14(15) ?
    O3 C17 C18 . . 114.46(13) ?
    C16 C17 C18 . . 120.40(14) ?
    C19 C18 C17 . . 120.70(14) ?
    C19 C18 H18 . . 119.6 ?
    C17 C18 H18 . . 119.6 ?
    C18 C19 C20 . . 121.16(14) ?
    C18 C19 H19 . . 119.4 ?
    C20 C19 H19 . . 119.4 ?
    C21 C20 C15 . . 120.89(12) ?
    C21 C20 C19 . . 121.12(13) ?
    C15 C20 C19 . . 117.95(13) ?
    C22 C21 C20 . . 118.05(13) ?
    C22 C21 H21 . . 121.0 ?
    C20 C21 H21 . . 121.0 ?
    C21 C22 C13 . . 121.87(12) ?
    C21 C22 N1 . . 129.70(12) ?
    C13 C22 N1 . . 108.31(11) ?
    O3 C23 H23A . . 109.5 ?
    O3 C23 H23B . . 109.5 ?
    H23A C23 H23B . . 109.5 ?
    O3 C23 H23C . . 109.5 ?
    H23A C23 H23C . . 109.5 ?
    H23B C23 H23C . . 109.5 ?
loop_
    _geom_torsion_atom_site_label_1
    _geom_torsion_atom_site_label_2
    _geom_torsion_atom_site_label_3
    _geom_torsion_atom_site_label_4
    _geom_torsion_site_symmetry_1
    _geom_torsion_site_symmetry_2
    _geom_torsion_site_symmetry_3
    _geom_torsion_site_symmetry_4
    _geom_torsion
    _geom_torsion_publ_flag
    O2 S1 N1 C22 . . . . 41.56(12) ?
    O1 S1 N1 C22 . . . . 170.62(11) ?
    C1 S1 N1 C22 . . . . -74.41(12) ?
    O2 S1 N1 C7 . . . . -173.68(10) ?
    O1 S1 N1 C7 . . . . -44.62(12) ?
    C1 S1 N1 C7 . . . . 70.35(11) ?
    O2 S1 C1 C2 . . . . -29.51(14) ?
    O1 S1 C1 C2 . . . . -161.84(12) ?
    N1 S1 C1 C2 . . . . 84.48(13) ?
    O2 S1 C1 C6 . . . . 153.51(12) ?
    O1 S1 C1 C6 . . . . 21.18(14) ?
    N1 S1 C1 C6 . . . . -92.51(13) ?
    C6 C1 C2 C3 . . . . 1.9(2) ?
    S1 C1 C2 C3 . . . . -174.97(13) ?
    C1 C2 C3 C4 . . . . -0.1(3) ?
    C2 C3 C4 C5 . . . . -1.8(3) ?
    C3 C4 C5 C6 . . . . 1.9(3) ?
    C4 C5 C6 C1 . . . . -0.1(3) ?
    C2 C1 C6 C5 . . . . -1.9(3) ?
    S1 C1 C6 C5 . . . . 175.06(14) ?
    C22 N1 C7 C8 . . . . -176.94(14) ?
    S1 N1 C7 C8 . . . . 33.57(19) ?
    C22 N1 C7 C12 . . . . -1.03(14) ?
    S1 N1 C7 C12 . . . . -150.52(10) ?
    C12 C7 C8 C9 . . . . -0.2(2) ?
    N1 C7 C8 C9 . . . . 175.27(14) ?
    C7 C8 C9 C10 . . . . -0.3(3) ?
    C8 C9 C10 C11 . . . . 0.4(3) ?
    C9 C10 C11 C12 . . . . -0.1(3) ?
    C10 C11 C12 C7 . . . . -0.4(2) ?
    C10 C11 C12 C13 . . . . -176.35(15) ?
    C8 C7 C12 C11 . . . . 0.5(2) ?
    N1 C7 C12 C11 . . . . -175.75(13) ?
    C8 C7 C12 C13 . . . . 177.36(13) ?
    N1 C7 C12 C13 . . . . 1.07(15) ?
    C11 C12 C13 C14 . . . . -0.7(3) ?
    C7 C12 C13 C14 . . . . -176.98(14) ?
    C11 C12 C13 C22 . . . . 175.59(15) ?
    C7 C12 C13 C22 . . . . -0.70(15) ?
    C22 C13 C14 C15 . . . . -0.6(2) ?
    C12 C13 C14 C15 . . . . 175.24(13) ?
    C13 C14 C15 C20 . . . . 0.2(2) ?
    C13 C14 C15 C16 . . . . -177.31(13) ?
    C14 C15 C16 C17 . . . . 176.37(13) ?
    C20 C15 C16 C17 . . . . -1.2(2) ?
    C23 O3 C17 C16 . . . . 5.4(2) ?
    C23 O3 C17 C18 . . . . -173.41(14) ?
    C15 C16 C17 O3 . . . . -177.59(14) ?
    C15 C16 C17 C18 . . . . 1.2(2) ?
    O3 C17 C18 C19 . . . . 178.60(14) ?
    C16 C17 C18 C19 . . . . -0.3(2) ?
    C17 C18 C19 C20 . . . . -0.6(2) ?
    C14 C15 C20 C21 . . . . 0.4(2) ?
    C16 C15 C20 C21 . . . . 177.97(12) ?
    C14 C15 C20 C19 . . . . -177.30(12) ?
    C16 C15 C20 C19 . . . . 0.3(2) ?
    C18 C19 C20 C21 . . . . -177.08(13) ?
    C18 C19 C20 C15 . . . . 0.6(2) ?
    C15 C20 C21 C22 . . . . -0.6(2) ?
    C19 C20 C21 C22 . . . . 177.01(12) ?
    C20 C21 C22 C13 . . . . 0.2(2) ?
    C20 C21 C22 N1 . . . . -175.36(12) ?
    C14 C13 C22 C21 . . . . 0.4(2) ?
    C12 C13 C22 C21 . . . . -176.35(12) ?
    C14 C13 C22 N1 . . . . 176.82(12) ?
    C12 C13 C22 N1 . . . . 0.06(14) ?
    C7 N1 C22 C21 . . . . 176.62(13) ?
    S1 N1 C22 C21 . . . . -34.15(19) ?
    C7 N1 C22 C13 . . . . 0.58(14) ?
    S1 N1 C22 C13 . . . . 149.81(10) ?
loop_
    _geom_hbond_atom_site_label_D
    _geom_hbond_atom_site_label_H
    _geom_hbond_atom_site_label_A
    _geom_hbond_site_symmetry_A
    _geom_hbond_distance_DH
    _geom_hbond_distance_HA
    _geom_hbond_distance_DA
    _geom_hbond_angle_DHA
    _geom_hbond_publ_flag
    C8 H8 O1 . 0.93 2.36 2.951(2) 121 Y
    C21 H21 O2 . 0.93 2.36 2.9460(18) 121 Y
    C6 H6 O1 . 0.93 2.54 2.906(2) 104 Y
data_global
_journal_date_recd_electronic     2008-07-30
_journal_date_accepted     2008-08-01
_journal_name_full     'Acta Crystallographica, Section E'
_journal_year     2008
_journal_volume     64
_journal_issue      9
_journal_page_first     o1712
_journal_page_last     o1713
_journal_paper_category     QO
_journal_coeditor_code     BT2761
_publ_contact_author_name     'G.Chakkaravarthi'
_publ_contact_author_address
;
Department of Physics
CPCL Polytechnic College
Chennai 600 068
India
;
_publ_contact_author_email     chakkaravarthi_2005@yahoo.com
_publ_contact_author_fax     ?
_publ_contact_author_phone     '04425550241'
_publ_section_title
;
9-Methoxy-5-phenylsulfonyl-5<i>H</i>-benzo[<i>b</i>]carbazole
;
loop_
    _publ_author_name
    _publ_author_address
    'G. Chakkaravarthi'
;
Department of Physics
CPCL Polytechnic College
Chennai 600 068
India
;
    'V. Dhayalan'
;
Department of Organic Chemistry
University of Madras
Guindy Campus, Chennai 600 025
India
;
    'A. K. Mohanakrishnan'
;
Department of Organic Chemistry
University of Madras
Guindy Campus, Chennai 600 025
India
;
    'V. Manivannan'
;
Department of Physics
Presidency College
Chennai 600 005
India
;
