# Supplementary material for: 9-Meth­oxy-5-phenyl­sulfonyl-5H-benzo[b]carbazole
Source: Acta Crystallogr Sect E Struct Rep Online. 2008 Aug 6;64(Pt 9):o1712–3. doi: 10.1107/S1600536808024756 (PMC2960649; doi:10.1107/S1600536808024756)
Supplement: Supplementary file 2 [file e-64-o1712-Isup2.hkl]

#
# h,k,l, Fc-squared, Fo-squared, sigma(Fo-squared) and status flag
#
data_I
_shelx_title ' CP2 in P-1'
_shelx_refln_list_code          4
_shelx_F_calc_maximum      135.60
_exptl_crystal_F_000       404.00
_reflns_d_resolution_high  0.6924
 
loop_
 _symmetry_equiv_pos_as_xyz
 'x, y, z'
 '-x, -y, -z'
 
_cell_length_a     8.3608
_cell_length_b     9.3103
_cell_length_c    12.1754
_cell_angle_alpha  76.061
_cell_angle_beta   88.680
_cell_angle_gamma  88.715
 
_shelx_F_squared_multiplier     1.000
 
loop_
 _refln_index_h
 _refln_index_k
 _refln_index_l
 _refln_F_squared_calc
 _refln_F_squared_meas
 _refln_F_squared_sigma
 _refln_observed_status
   1   0   0     3494.58     3064.62    120.81 o
   2   0   0      927.99     1030.85      7.19 o
   3   0   0      352.52      322.17      2.51 o
   4   0   0      518.70      561.81      4.52 o
   5   0   0      364.54      392.37      3.95 o
   6   0   0       17.29       17.01      0.52 o
   7   0   0       64.13       69.82      1.16 o
   8   0   0        1.43        0.81      0.61 o
   9   0   0        5.73        4.16      0.86 o
  10   0   0        6.82        6.41      1.01 o
  11   0   0       22.73       20.78      1.57 o
  12   0   0        5.09        6.46      1.70 o
 -11   1   0        2.17        1.57      0.97 o
 -10   1   0        0.35       -0.76      0.76 o
  -9   1   0        3.61        2.30      0.72 o
  -8   1   0       74.80       68.62      2.26 o
  -7   1   0      103.28      110.92      1.77 o
  -6   1   0       12.48       13.99      0.55 o
  -5   1   0      143.95      128.13      1.42 o
  -4   1   0      172.15      157.13      1.71 o
  -3   1   0     2603.25     2780.67     21.06 o
  -1   1   0     2080.34     2166.96     15.43 o
   0   1   0       21.18       17.66      0.67 o
   1   1   0       83.97       81.34      0.75 o
   2   1   0       63.68       76.74      0.75 o
   3   1   0        0.51        0.82      0.09 o
   4   1   0      323.43      330.96      2.91 o
   5   1   0      497.41      541.35      5.04 o
   6   1   0        0.88       -0.17      0.20 o
   7   1   0        6.64        5.65      0.37 o
   8   1   0        3.39        2.22      0.65 o
   9   1   0       44.08       42.68      1.87 o
  10   1   0       13.09       13.50      1.23 o
  11   1   0        1.52        1.56      1.13 o
  12   1   0        1.86        1.97      1.08 o
 -11   2   0        1.71        1.62      1.39 o
 -10   2   0       22.00       17.21      1.33 o
  -9   2   0        9.75        8.46      1.01 o
  -8   2   0        0.75        0.57      0.49 o
  -7   2   0       57.32       58.57      1.34 o
  -6   2   0       34.42       33.00      0.59 o
  -5   2   0      117.78      124.18      1.37 o
  -4   2   0     2345.22     2540.20     22.36 o
  -3   2   0     2377.54     2460.78     19.54 o
  -2   2   0       29.78       53.61      0.46 o
  -1   2   0      344.02      384.88      2.73 o
   0   2   0      981.97     1075.24      7.70 o
   1   2   0     7838.54     8025.66     59.74 o
   2   2   0       30.54       32.79      0.46 o
   3   2   0     1307.25     1423.23     12.55 o
   4   2   0      253.10      273.16      4.78 o
   5   2   0      158.50      162.99      1.87 o
   6   2   0        4.48        5.01      0.30 o
   7   2   0       24.00       24.82      0.76 o
   8   2   0       44.06       44.63      1.77 o
   9   2   0       33.64       34.70      1.85 o
  10   2   0        1.07        0.99      0.82 o
  11   2   0        4.59        7.83      2.60 o
 -11   3   0        6.73        7.98      1.70 o
 -10   3   0        1.55        1.35      1.23 o
  -9   3   0       10.34        8.91      0.86 o
  -8   3   0        2.81        1.86      0.47 o
  -7   3   0        0.07       -0.25      0.25 o
  -6   3   0       61.41       63.43      0.82 o
  -5   3   0      176.97      180.89      2.13 o
  -4   3   0      269.45      235.53      1.99 o
  -3   3   0      244.39      252.70      2.09 o
  -2   3   0        1.14       -0.03      0.09 o
  -1   3   0     1940.21     1986.85     15.72 o
   0   3   0       98.51      101.73      0.91 o
   1   3   0     6583.30     6888.08     56.81 o
   2   3   0      398.55      401.29      3.44 o
   3   3   0      773.79      859.23      7.67 o
   4   3   0       30.54       28.64      0.52 o
   5   3   0       34.47       31.54      0.59 o
   6   3   0       13.85       13.07      0.47 o
   7   3   0       75.93       81.55      1.63 o
   8   3   0       11.13        9.42      0.96 o
   9   3   0        5.06        7.00      1.56 o
  10   3   0       31.65       33.07      1.86 o
  11   3   0       17.47       21.65      2.32 o
 -11   4   0        0.14        1.31      1.41 o
 -10   4   0        0.11        0.43      1.19 o
  -9   4   0        1.29       -0.51      1.05 o
  -8   4   0        4.87        5.26      0.69 o
  -7   4   0       10.18       11.34      0.52 o
  -6   4   0      169.45      162.52      2.36 o
  -5   4   0       10.00       11.27      0.37 o
  -4   4   0       56.96       66.59      0.86 o
  -3   4   0      590.67      622.64      4.91 o
  -2   4   0      693.66      713.63      5.31 o
  -1   4   0      719.64      725.40      5.84 o
   0   4   0      628.40      627.24      5.27 o
   1   4   0     4038.25     4467.34     36.85 o
   2   4   0      477.78      474.51      4.14 o
   3   4   0        5.07        6.95      0.25 o
   4   4   0       67.35       69.38      0.94 o
   5   4   0        5.49        5.26      0.26 o
   6   4   0        4.70        5.11      0.33 o
   7   4   0        5.02        5.71      0.51 o
   8   4   0       69.04       66.82      3.20 o
   9   4   0       71.15       74.31      2.58 o
  10   4   0       15.64       18.76      2.11 o
  11   4   0        5.48        5.02      1.70 o
 -11   5   0        1.29        2.79      1.39 o
 -10   5   0        0.67        0.12      1.15 o
  -9   5   0        3.30        1.50      1.15 o
  -8   5   0       27.55       24.42      2.11 o
  -7   5   0        0.00        0.21      0.35 o
  -6   5   0        7.71        5.25      0.43 o
  -5   5   0       18.44       17.61      0.66 o
  -4   5   0      143.19      139.13      1.56 o
  -3   5   0      391.27      396.27      3.29 o
  -2   5   0      787.91      788.26      6.51 o
  -1   5   0      742.54      774.07      6.66 o
   0   5   0      518.65      535.70      4.89 o
   1   5   0      190.94      204.00      1.88 o
   2   5   0      787.62      793.86      6.70 o
   3   5   0       71.44       75.12      0.86 o
   4   5   0        2.53        3.18      0.28 o
   5   5   0        0.33        0.18      0.26 o
   6   5   0        4.60        4.07      0.44 o
   7   5   0       79.92       80.32      1.49 o
   8   5   0       42.31       44.90      1.90 o
   9   5   0       16.60       15.17      1.85 o
  10   5   0       34.22       41.56      3.03 o
  11   5   0       23.20       26.12      2.73 o
 -10   6   0        0.28        1.78      1.37 o
  -9   6   0        0.50        0.23      1.13 o
  -8   6   0        0.43        1.80      1.13 o
  -7   6   0        2.75        2.86      0.60 o
  -6   6   0        9.53        9.99      0.60 o
  -5   6   0      114.48      118.27      2.19 o
  -4   6   0      100.49      103.01      1.39 o
  -3   6   0      204.15      201.03      2.21 o
  -2   6   0      664.90      702.03      6.19 o
  -1   6   0       99.96       97.39      1.10 o
   0   6   0       60.02       51.65      0.70 o
   1   6   0        0.01       -0.16      0.16 o
   2   6   0      400.95      438.70      4.13 o
   3   6   0        0.08       -0.17      0.17 o
   4   6   0       14.58       16.69      0.58 o
   5   6   0        7.06        5.95      0.49 o
   6   6   0       55.66       53.94      1.17 o
   7   6   0       26.66       23.41      0.97 o
   8   6   0       41.92       44.36      2.71 o
   9   6   0       91.59       96.54      4.41 o
  10   6   0       17.35       15.54      1.97 o
 -10   7   0        0.02        2.23      1.39 o
  -9   7   0        0.01       -0.16      1.19 o
  -8   7   0        0.20        0.84      1.11 o
  -7   7   0       28.84       32.27      1.93 o
  -6   7   0       12.15       13.07      0.73 o
  -5   7   0       51.01       54.71      1.13 o
  -4   7   0       71.65       72.45      1.27 o
  -3   7   0       42.43       40.76      0.89 o
  -2   7   0       50.08       46.73      0.79 o
  -1   7   0       23.60       22.32      0.54 o
   0   7   0       58.97       59.50      0.87 o
   1   7   0       77.12       78.59      1.06 o
   2   7   0      376.09      399.68      5.83 o
   3   7   0        6.41        7.89      0.56 o
   4   7   0      327.85      310.13      4.65 o
   5   7   0       26.22       24.43      0.91 o
   6   7   0        1.52        1.00      0.42 o
   7   7   0       75.71       81.26      2.58 o
   8   7   0       34.46       36.70      2.64 o
   9   7   0        1.29       -0.57      0.96 o
  10   7   0        3.66        2.91      1.60 o
  -9   8   0        0.39        2.23      1.35 o
  -8   8   0        7.88        9.62      1.68 o
  -7   8   0       16.39       19.81      1.48 o
  -6   8   0        2.06        1.60      0.62 o
  -5   8   0        4.87        5.96      0.53 o
  -4   8   0       22.71       24.35      0.86 o
  -3   8   0       30.22       30.59      0.92 o
  -2   8   0       37.71       38.11      0.91 o
  -1   8   0      166.25      171.70      2.32 o
   0   8   0      126.33      133.39      2.05 o
   1   8   0        7.98        5.74      0.47 o
   2   8   0      249.06      228.79      3.15 o
   3   8   0       15.06       13.52      0.70 o
   4   8   0        7.12        5.18      0.61 o
   5   8   0       19.01       17.46      1.01 o
   6   8   0       16.77       16.57      0.99 o
   7   8   0        0.96       -0.20      0.91 o
   8   8   0        7.83        5.23      1.56 o
   9   8   0       39.46       49.51      3.86 o
  -8   9   0        0.03        0.51      1.25 o
  -7   9   0        2.08        3.65      1.42 o
  -6   9   0       33.73       31.78      1.78 o
  -5   9   0        9.17        9.25      0.93 o
  -4   9   0        0.16        0.27      0.45 o
  -3   9   0       24.14       26.28      0.93 o
  -2   9   0       72.33       78.49      1.57 o
  -1   9   0       11.38       11.34      0.63 o
   0   9   0      149.50      135.38      2.40 o
   1   9   0       37.23       35.79      1.12 o
   2   9   0      126.90      118.73      2.21 o
   3   9   0       27.80       24.89      1.16 o
   4   9   0        7.20        5.92      0.98 o
   5   9   0        2.24        1.94      0.60 o
   6   9   0       19.06       20.00      1.45 o
   7   9   0       37.89       44.16      4.68 o
   8   9   0       27.89       31.71      4.74 o
  -7  10   0        2.87        2.27      1.00 o
  -6  10   0        0.09       -0.84      0.84 o
  -5  10   0        0.26        0.97      0.82 o
  -4  10   0        8.71        8.25      0.76 o
  -3  10   0        9.34        9.38      0.66 o
  -2  10   0        1.65        1.07      0.50 o
  -1  10   0       80.73       85.65      1.73 o
   0  10   0      100.56       99.63      1.89 o
   1  10   0        5.78        4.74      0.58 o
   2  10   0        0.01       -0.45      0.45 o
   3  10   0        0.21       -0.51      0.51 o
   4  10   0       18.12       19.34      1.16 o
   5  10   0       46.18       47.54      4.62 o
   6  10   0       22.73       22.25      1.59 o
   7  10   0       17.95       20.02      1.37 o
  -6  11   0        4.25        5.83      1.14 o
  -5  11   0        0.67        1.27      0.93 o
  -4  11   0        1.19        1.21      0.77 o
  -3  11   0       17.66       21.80      1.18 o
  -2  11   0       41.70       44.75      1.79 o
  -1  11   0        8.77       10.31      0.76 o
   0  11   0        0.05       -0.07      0.53 o
   1  11   0       10.54        7.91      0.68 o
   2  11   0       10.47       10.41      0.83 o
   3  11   0        7.11        6.92      0.88 o
   4  11   0        2.70        1.62      1.02 o
   5  11   0       21.58       23.66      1.44 o
   6  11   0       13.66       12.63      1.21 o
  -4  12   0        2.59        3.38      1.08 o
  -3  12   0        0.15        0.35      0.81 o
  -2  12   0        0.02       -0.62      0.75 o
  -1  12   0        0.30        0.38      0.77 o
   0  12   0        3.41        1.64      0.83 o
   1  12   0        6.98        6.03      0.93 o
   2  12   0        1.71        1.01      0.76 o
   3  12   0        3.00        2.81      0.80 o
   4  12   0        1.76        0.83      0.79 o
   0  13   0        0.03        0.25      1.15 o
   1  13   0        1.74        1.62      1.29 o
  -4 -12   1        0.55       -1.00      1.19 o
  -3 -12   1        1.52        0.80      0.81 o
  -2 -12   1        0.06       -0.46      0.74 o
  -1 -12   1        4.16        4.69      0.77 o
   0 -12   1       10.96       13.08      0.95 o
   1 -12   1       15.65       18.45      1.07 o
   2 -12   1        0.13       -0.68      0.68 o
   3 -12   1        8.32        8.24      1.04 o
   4 -12   1        6.83        6.68      1.54 o
  -6 -11   1        0.05       -0.69      0.69 o
  -5 -11   1        0.00       -0.90      0.91 o
  -4 -11   1        3.93        4.44      0.84 o
  -3 -11   1       11.37       12.82      0.89 o
  -2 -11   1        3.45        3.36      0.59 o
  -1 -11   1       24.68       24.24      1.00 o
   0 -11   1       25.18       27.45      1.09 o
   1 -11   1       29.88       35.11      1.18 o
   2 -11   1        1.75        1.29      0.55 o
   3 -11   1        1.97        1.45      0.64 o
   4 -11   1        5.25        5.43      0.86 o
   5 -11   1        0.79        1.28      0.93 o
  -7 -10   1        3.58        1.94      1.75 o
  -6 -10   1        1.15        1.05      0.68 o
  -5 -10   1        9.73       10.09      0.81 o
  -4 -10   1        9.44        9.31      0.78 o
  -3 -10   1       45.57       46.22      1.45 o
  -2 -10   1       37.01       36.19      1.11 o
  -1 -10   1       15.42       16.99      0.80 o
   0 -10   1       30.35       31.49      1.41 o
   1 -10   1       36.17       39.56      1.16 o
   2 -10   1       15.61       18.10      0.84 o
   3 -10   1        6.23        5.69      0.61 o
   4 -10   1        0.27       -0.45      0.47 o
   5 -10   1        0.43       -0.59      0.59 o
   6 -10   1        0.68       -0.79      0.79 o
   7 -10   1        0.16       -0.77      0.77 o
  -8  -9   1        0.61       -0.91      0.91 o
  -7  -9   1        2.67        3.39      0.78 o
  -6  -9   1        0.54        0.22      0.65 o
  -5  -9   1       30.83       31.42      1.21 o
  -4  -9   1       64.83       60.67      1.61 o
  -3  -9   1       65.12       67.39      1.66 o
  -2  -9   1       31.82       36.15      1.03 o
  -1  -9   1       20.17       21.29      0.82 o
   0  -9   1       22.53       24.29      0.86 o
   1  -9   1        5.82        4.75      0.50 o
   2  -9   1        9.01        8.76      0.57 o
   3  -9   1        3.26        2.63      0.48 o
   4  -9   1        0.12       -0.42      0.42 o
   5  -9   1       20.41       19.92      1.00 o
   6  -9   1       34.33       32.74      1.46 o
   7  -9   1        0.00       -0.77      0.77 o
   8  -9   1        2.43        1.54      1.33 o
  -9  -8   1        1.85        0.56      1.69 o
  -8  -8   1        1.54        0.40      0.89 o
  -7  -8   1       21.25       22.48      2.41 o
  -6  -8   1       23.34       26.29      1.27 o
  -5  -8   1       42.26       40.64      1.39 o
  -4  -8   1       20.77       22.80      1.05 o
  -3  -8   1       51.06       52.53      1.86 o
  -2  -8   1        4.84        2.80      0.44 o
  -1  -8   1       95.20       88.82      1.59 o
   0  -8   1       82.66       80.23      1.49 o
   1  -8   1      154.38      150.62      2.31 o
   2  -8   1       12.59       12.49      0.60 o
   3  -8   1       51.06       51.58      1.18 o
   4  -8   1      101.75      103.04      2.79 o
   5  -8   1        4.01        4.75      0.65 o
   6  -8   1       12.04        8.45      0.71 o
   7  -8   1        5.26        2.79      0.92 o
   8  -8   1        0.11        0.76      1.11 o
   9  -8   1        0.16        0.82      1.19 o
 -10  -7   1        0.01       -0.49      1.33 o
  -9  -7   1       14.01       14.98      1.45 o
  -8  -7   1       12.57       12.62      1.79 o
  -7  -7   1        5.77        5.21      0.60 o
  -6  -7   1        0.13       -0.37      0.37 o
  -5  -7   1        4.48        4.71      0.56 o
  -4  -7   1       73.50       63.43      1.70 o
  -3  -7   1       23.75       22.34      0.87 o
  -2  -7   1      486.14      477.95      4.90 o
  -1  -7   1      455.74      455.49      4.37 o
   0  -7   1        0.62       -0.22      0.22 o
   1  -7   1      193.38      190.60      1.95 o
   2  -7   1      261.50      268.16      3.47 o
   3  -7   1       10.21       10.38      0.53 o
   4  -7   1       95.58       91.29      1.61 o
   5  -7   1        0.32        0.04      0.38 o
   6  -7   1        7.55        6.71      0.60 o
   7  -7   1        1.19        0.85      0.75 o
   8  -7   1        7.03        6.91      1.58 o
   9  -7   1        5.15        5.43      1.44 o
 -10  -6   1        0.15       -0.47      1.25 o
  -9  -6   1        3.89        2.13      0.97 o
  -8  -6   1        0.61       -0.60      0.73 o
  -7  -6   1        4.36        4.49      0.51 o
  -6  -6   1       58.99       53.65      1.17 o
  -5  -6   1       10.25        9.63      0.61 o
  -4  -6   1      781.74      754.32      9.22 o
  -3  -6   1      643.54      638.89      5.96 o
  -2  -6   1        9.83       10.29      0.37 o
  -1  -6   1       19.42       19.33      0.45 o
   0  -6   1      116.75      118.56      1.33 o
   1  -6   1      162.60      159.33      1.63 o
   2  -6   1        0.78        1.15      0.20 o
   3  -6   1       15.23       14.50      0.43 o
   4  -6   1        3.74        4.51      0.33 o
   5  -6   1        1.17        1.17      0.31 o
   6  -6   1        3.46        2.81      0.49 o
   7  -6   1        0.07       -0.42      0.42 o
   8  -6   1        1.42        3.26      1.15 o
   9  -6   1        0.00       -0.21      1.07 o
  10  -6   1        3.32        4.39      1.43 o
 -11  -5   1        5.07        4.06      1.62 o
 -10  -5   1        0.94       -0.51      1.19 o
  -9  -5   1        3.27        4.25      1.30 o
  -8  -5   1        1.58        0.91      0.77 o
  -7  -5   1        3.60        3.98      0.45 o
  -6  -5   1      451.68      444.01      5.57 o
  -5  -5   1      130.11      118.08      1.82 o
  -4  -5   1        2.52        1.92      0.24 o
  -3  -5   1        0.10        0.81      0.18 o
  -2  -5   1      180.83      189.40      1.80 o
  -1  -5   1      269.52      283.25      2.77 o
   0  -5   1      125.55      133.63      1.41 o
   1  -5   1       26.22       25.88      0.44 o
   2  -5   1       90.46       89.40      0.95 o
   3  -5   1        1.42        1.01      0.20 o
   4  -5   1        0.17        0.00      0.18 o
   5  -5   1        4.64        4.15      0.35 o
   6  -5   1        4.00        5.34      0.44 o
   7  -5   1        0.42       -0.21      0.34 o
   8  -5   1       28.53       27.60      1.59 o
   9  -5   1        7.73        8.12      1.48 o
  10  -5   1        6.89        5.62      1.46 o
 -11  -4   1        7.81        7.67      1.82 o
 -10  -4   1        0.07       -0.90      1.15 o
  -9  -4   1        0.01       -1.00      1.00 o
  -8  -4   1       89.86       88.16      2.28 o
  -7  -4   1       60.61       61.00      1.51 o
  -6  -4   1       25.77       22.31      0.69 o
  -5  -4   1       10.75        9.29      0.35 o
  -4  -4   1        6.79        4.06      0.23 o
  -3  -4   1      372.61      406.68      3.87 o
  -2  -4   1      947.82     1047.70      8.39 o
  -1  -4   1        4.06        8.03      0.24 o
   0  -4   1        1.95        5.98      0.19 o
   1  -4   1        3.99        3.51      0.14 o
   2  -4   1      232.08      229.62      1.92 o
   3  -4   1       17.79       18.66      0.36 o
   4  -4   1       41.90       43.29      0.60 o
   5  -4   1        0.02        0.07      0.18 o
   6  -4   1       38.42       32.10      0.78 o
   7  -4   1        0.61       -0.15      0.30 o
   8  -4   1        2.91        1.95      0.48 o
   9  -4   1       12.83        9.41      1.46 o
  10  -4   1        1.89        1.56      1.19 o
  11  -4   1        0.00       -0.59      1.11 o
 -11  -3   1        0.33        1.31      1.27 o
 -10  -3   1        3.84        2.71      1.29 o
  -9  -3   1       18.84       19.54      1.40 o
  -8  -3   1       20.60       18.12      0.88 o
  -7  -3   1        0.30       -0.14      0.35 o
  -6  -3   1       21.92       23.09      0.54 o
  -5  -3   1      138.51      148.27      1.40 o
  -4  -3   1       59.75       63.75      0.67 o
  -3  -3   1       46.26       48.25      0.60 o
  -2  -3   1       32.54       23.53      0.33 o
  -1  -3   1        0.42        1.42      0.13 o
   0  -3   1        2.36        1.59      0.16 o
   1  -3   1        8.17        7.63      0.17 o
   2  -3   1      340.36      355.07      2.81 o
   3  -3   1      201.68      221.17      1.84 o
   4  -3   1        0.09        1.10      0.15 o
   5  -3   1        7.49        9.48      0.33 o
   6  -3   1       18.39       15.65      0.49 o
   7  -3   1       27.60       25.91      0.75 o
   8  -3   1        2.33        2.72      0.49 o
   9  -3   1        7.33        7.44      1.43 o
  10  -3   1        4.44        4.92      1.41 o
  11  -3   1       11.04       11.46      1.91 o
 -11  -2   1       13.73       13.88      1.89 o
 -10  -2   1       15.07       14.65      2.82 o
  -9  -2   1        0.33        0.51      0.67 o
  -8  -2   1        4.03        4.86      0.51 o
  -7  -2   1       41.96       38.00      0.93 o
  -6  -2   1       35.59       41.42      0.88 o
  -5  -2   1      225.45      241.33      2.28 o
  -4  -2   1       60.92       78.07      0.82 o
  -3  -2   1      185.65      230.72      1.97 o
  -2  -2   1        9.43        7.63      0.25 o
  -1  -2   1     1105.94     1204.96      9.12 o
   0  -2   1      214.27      249.93      1.81 o
   1  -2   1      771.72      796.09      6.13 o
   2  -2   1     1127.50     1254.26      9.16 o
   3  -2   1      312.99      332.20      2.54 o
   4  -2   1      475.36      486.29      3.84 o
   5  -2   1        0.94        0.88      0.16 o
   6  -2   1        5.69        4.62      0.24 o
   7  -2   1       15.89       12.53      0.66 o
   8  -2   1        0.07       -0.36      0.36 o
   9  -2   1       32.84       33.97      1.70 o
  10  -2   1       18.82       18.76      1.97 o
  11  -2   1        7.47        8.41      1.74 o
 -11  -1   1        0.15       -0.13      1.04 o
 -10  -1   1        1.60        2.97      0.88 o
  -9  -1   1        4.43        6.10      0.90 o
  -8  -1   1       21.53       23.07      1.31 o
  -7  -1   1       79.06       75.62      1.22 o
  -6  -1   1        0.98        0.29      0.18 o
  -5  -1   1        1.15        1.70      0.17 o
  -4  -1   1       98.37      108.28      1.25 o
  -3  -1   1       64.46       57.81      0.60 o
  -2  -1   1        3.29        1.04      0.07 o
  -1  -1   1     2688.00     2718.42     19.36 o
   0  -1   1      572.95      616.42      6.22 o
   1  -1   1       65.80       69.45      0.54 o
   2  -1   1     1100.20     1072.00      7.49 o
   3  -1   1      813.16      855.40      6.83 o
   4  -1   1        3.37        4.46      0.18 o
   5  -1   1       22.33       19.63      0.47 o
   6  -1   1        2.50        2.22      0.22 o
   7  -1   1       79.75       75.69      1.53 o
   8  -1   1       92.23       97.62      2.28 o
   9  -1   1       19.57       24.22      1.50 o
  10  -1   1        5.67        6.38      1.34 o
  11  -1   1        9.74       11.44      1.89 o
 -11   0   1        1.98        2.42      1.06 o
 -10   0   1       20.41       22.56      1.56 o
  -9   0   1       13.62       14.30      1.13 o
  -8   0   1        6.89        6.33      1.42 o
  -7   0   1        5.63        5.02      0.35 o
  -6   0   1        5.26        7.92      0.32 o
  -5   0   1       53.51       53.13      0.69 o
  -4   0   1       27.35       22.96      0.38 o
  -3   0   1       72.16       94.66      0.84 o
  -2   0   1      377.00      374.67      2.78 o
  -1   0   1     2655.13     2621.11     24.38 o
   1   0   1        0.00        0.02      0.03 o
   2   0   1        0.00       -0.05      0.05 o
   3   0   1       35.31       40.17      0.48 o
   4   0   1       49.64       56.65      0.82 o
   5   0   1      394.04      410.89      4.43 o
   6   0   1      162.92      165.35      3.18 o
   7   0   1       29.84       26.32      0.77 o
   8   0   1        0.72        0.19      0.48 o
   9   0   1        5.96        6.02      0.88 o
  10   0   1       59.16       65.97      5.59 o
  11   0   1        6.19        6.72      1.58 o
  12   0   1        0.35        0.53      1.46 o
 -11   1   1        9.01       10.52      1.28 o
 -10   1   1        9.08        7.16      1.08 o
  -9   1   1       13.29       13.90      1.66 o
  -8   1   1        0.08       -0.17      0.53 o
  -7   1   1        1.01        1.36      0.33 o
  -6   1   1        6.40        4.06      0.30 o
  -5   1   1       91.04       84.96      1.19 o
  -4   1   1      331.22      311.66      2.60 o
  -3   1   1       31.93       28.68      0.35 o
  -2   1   1     4402.32     4576.09     31.59 o
  -1   1   1       43.39       39.50      0.36 o
   0   1   1     2531.48     2284.68     42.84 o
   1   1   1     4679.54     4874.04     40.80 o
   2   1   1      383.66      438.43      3.70 o
   3   1   1      444.54      427.04      3.29 o
   4   1   1        6.21        5.61      0.20 o
   5   1   1        0.36       -0.16      0.16 o
   6   1   1       89.49       95.76      1.35 o
   7   1   1       22.00       20.65      0.64 o
   8   1   1      126.45      136.63      3.52 o
   9   1   1       16.17       18.75      1.39 o
  10   1   1        0.18       -0.15      0.71 o
  11   1   1        2.08       -0.39      0.91 o
  12   1   1        4.35        6.42      1.72 o
 -11   2   1        7.91       10.19      1.18 o
 -10   2   1        0.09        0.09      0.74 o
  -9   2   1        1.29       -0.65      0.65 o
  -8   2   1        4.61        4.12      1.13 o
  -7   2   1      195.49      191.31      2.70 o
  -6   2   1       54.89       48.64      0.90 o
  -5   2   1       27.08       27.14      0.51 o
  -4   2   1     3038.49     3290.04     27.31 o
  -3   2   1      619.87      692.46      4.90 o
  -2   2   1    18386.84    18650.00    225.76 o
  -1   2   1     2475.13     2602.64     21.04 o
   0   2   1     7979.61     8117.14     63.55 o
   1   2   1     1619.97     1631.26     12.26 o
   2   2   1        3.79        4.30      0.19 o
   3   2   1     1255.77     1402.74     11.61 o
   4   2   1      604.97      697.16      5.91 o
   5   2   1      165.00      172.17      2.07 o
   6   2   1      110.42      124.74      1.66 o
   7   2   1       33.30       32.26      0.78 o
   8   2   1       31.24       32.14      1.52 o
   9   2   1        6.24        4.11      0.86 o
  10   2   1        6.35        7.52      1.07 o
  11   2   1       51.09       58.07      4.76 o
 -11   3   1        0.26       -1.29      1.29 o
 -10   3   1       15.55       16.35      1.15 o
  -9   3   1      107.63      106.34      3.32 o
  -8   3   1       14.46       16.56      1.26 o
  -7   3   1        8.26        7.87      0.60 o
  -6   3   1      319.42      318.80      3.68 o
  -5   3   1      198.07      208.70      3.14 o
  -4   3   1     3963.29     4150.02     39.32 o
  -3   3   1      677.02      741.12      6.82 o
  -2   3   1     1220.32     1277.21     10.64 o
  -1   3   1      238.45      277.81      2.42 o
   0   3   1      787.58      866.94      7.20 o
   1   3   1     2098.50     2255.57     18.56 o
   2   3   1      185.48      166.54      1.64 o
   3   3   1       66.69       84.32      1.12 o
   4   3   1       18.91       13.96      0.37 o
   5   3   1        6.60        5.89      0.31 o
   6   3   1      247.10      250.00      2.94 o
   7   3   1        9.73        8.18      0.56 o
   8   3   1        4.93        3.90      0.77 o
   9   3   1       86.27       93.30      2.95 o
  10   3   1       20.69       23.04      1.57 o
  11   3   1        5.60        6.94      1.15 o
 -11   4   1       13.35       12.55      2.07 o
 -10   4   1       12.24       14.84      1.95 o
  -9   4   1        0.29       -0.71      0.71 o
  -8   4   1       19.45       20.94      1.41 o
  -7   4   1       13.09       11.82      0.67 o
  -6   4   1      344.12      349.87      4.48 o
  -5   4   1      188.38      192.79      2.04 o
  -4   4   1      453.21      462.55      4.12 o
  -3   4   1     1161.73     1238.36     11.03 o
  -2   4   1      115.50      120.96      1.66 o
  -1   4   1       90.59       89.76      0.92 o
   0   4   1       11.43       16.73      0.31 o
   1   4   1      147.21      148.83      1.48 o
   2   4   1      627.46      638.83      6.15 o
   3   4   1        0.18       -0.18      0.21 o
   4   4   1       82.06       67.10      1.01 o
   5   4   1       25.87       25.31      0.68 o
   6   4   1       18.95       14.05      0.60 o
   7   4   1       29.23       29.13      1.16 o
   8   4   1       67.53       60.98      2.22 o
   9   4   1       35.21       38.26      1.87 o
  10   4   1        1.45        3.15      1.58 o
  11   4   1        4.18        7.56      1.62 o
 -11   5   1        2.43        1.58      1.37 o
 -10   5   1        5.15        7.05      1.66 o
  -9   5   1        1.87        1.07      1.17 o
  -8   5   1        2.05        1.76      1.16 o
  -7   5   1       42.67       38.08      1.14 o
  -6   5   1       51.21       44.88      1.06 o
  -5   5   1      251.33      239.35      2.71 o
  -4   5   1        1.76        1.07      0.34 o
  -3   5   1       27.33       26.33      0.53 o
  -2   5   1       49.25       52.85      0.70 o
  -1   5   1       81.82       86.06      0.94 o
   0   5   1      178.99      181.55      1.70 o
   1   5   1       91.65       87.22      1.01 o
   2   5   1      223.52      210.58      2.08 o
   3   5   1       63.80       63.60      0.80 o
   4   5   1        2.93        1.53      0.23 o
   5   5   1       42.43       43.29      1.65 o
   6   5   1      118.37      108.47      1.96 o
   7   5   1      157.88      156.98      5.55 o
   8   5   1        1.51        1.39      0.70 o
   9   5   1        3.48        4.53      1.02 o
  10   5   1        3.71        5.62      1.52 o
  11   5   1        0.02        0.29      1.23 o
 -10   6   1        1.51        1.87      1.41 o
  -9   6   1        0.52       -0.98      0.98 o
  -8   6   1        1.06        2.07      1.23 o
  -7   6   1       34.67       34.19      1.33 o
  -6   6   1       51.26       50.66      1.18 o
  -5   6   1        1.78        1.27      0.39 o
  -4   6   1       31.55       35.22      0.70 o
  -3   6   1        0.02       -0.19      0.19 o
  -2   6   1       69.57       70.14      0.88 o
  -1   6   1      351.77      375.55      3.53 o
   0   6   1        7.88        5.28      0.25 o
   1   6   1        3.12        3.68      0.23 o
   2   6   1        2.34        2.74      0.22 o
   3   6   1       24.69       25.64      0.49 o
   4   6   1        5.85        5.38      0.33 o
   5   6   1      110.32       93.37      2.08 o
   6   6   1        0.23        0.02      0.38 o
   7   6   1        5.04        6.66      0.65 o
   8   6   1        7.82       10.35      1.07 o
   9   6   1        5.99        6.95      1.54 o
  10   6   1        0.10        0.37      1.25 o
 -10   7   1        0.95        2.40      1.48 o
  -9   7   1       18.64       24.03      2.52 o
  -8   7   1       29.07       27.45      2.40 o
  -7   7   1        5.81        5.94      0.91 o
  -6   7   1       16.77       15.92      1.18 o
  -5   7   1        0.07       -0.33      0.33 o
  -4   7   1       21.83       21.02      0.72 o
  -3   7   1       90.34       93.29      1.45 o
  -2   7   1        0.10       -0.09      0.23 o
  -1   7   1      109.84      108.37      1.42 o
   0   7   1       33.30       29.12      0.62 o
   1   7   1        2.73        2.70      0.26 o
   2   7   1       46.90       47.06      0.82 o
   3   7   1      253.27      237.03      4.14 o
   4   7   1        8.97       11.30      1.21 o
   5   7   1        0.07       -0.32      0.53 o
   6   7   1        0.49        0.88      0.41 o
   7   7   1       46.82       47.75      1.56 o
   8   7   1        0.92        1.60      1.21 o
   9   7   1        0.09       -1.07      1.11 o
  10   7   1        5.50        5.29      1.66 o
  -9   8   1        8.05       12.85      1.93 o
  -8   8   1        0.69        1.17      1.21 o
  -7   8   1        0.15        0.30      0.75 o
  -6   8   1        7.59        6.71      1.78 o
  -5   8   1        9.71        9.01      0.66 o
  -4   8   1       13.00       15.73      0.76 o
  -3   8   1       13.24       12.78      0.57 o
  -2   8   1        2.17        2.41      0.40 o
  -1   8   1       10.68        7.97      0.48 o
   0   8   1        2.03        0.49      0.35 o
   1   8   1        8.12        7.20      0.50 o
   2   8   1       17.16       18.12      0.77 o
   3   8   1       95.84       86.08      2.08 o
   4   8   1        6.33        8.42      0.68 o
   5   8   1       11.11       13.61      0.74 o
   6   8   1        0.17        0.05      0.58 o
   7   8   1        2.80        3.93      0.80 o
   8   8   1        4.65        2.95      1.35 o
   9   8   1       12.14       13.33      1.97 o
  -8   9   1        0.01       -0.64      1.13 o
  -7   9   1        0.90       -0.76      0.76 o
  -6   9   1        5.19        1.81      1.01 o
  -5   9   1        0.00       -0.58      0.58 o
  -4   9   1        4.12        3.52      0.70 o
  -3   9   1        0.46       -0.04      0.40 o
  -2   9   1        0.27        0.38      0.42 o
  -1   9   1        8.02        7.59      0.54 o
   0   9   1      275.91      280.38      4.86 o
   1   9   1       63.10       60.36      1.40 o
   2   9   1       42.78       32.72      0.96 o
   3   9   1        0.08       -0.46      0.46 o
   4   9   1       53.68       50.75      1.64 o
   5   9   1       14.22       14.13      1.16 o
   6   9   1        0.59        0.18      0.70 o
   7   9   1       28.53       33.69      3.38 o
   8   9   1       26.76       33.54      2.91 o
  -7  10   1        1.24       -1.11      1.11 o
  -6  10   1        0.71        0.28      1.01 o
  -5  10   1        1.67        0.68      0.81 o
  -4  10   1        0.03       -0.30      0.65 o
  -3  10   1       15.92       16.10      0.93 o
  -2  10   1      120.52      126.56      2.57 o
  -1  10   1        6.19        6.23      0.62 o
   0  10   1       22.67       22.93      1.03 o
   1  10   1        0.74       -0.17      0.48 o
   2  10   1       23.51       24.55      1.25 o
   3  10   1        2.22        1.48      0.60 o
   4  10   1       16.24       13.03      1.15 o
   5  10   1       50.09       56.29      2.32 o
   6  10   1       23.02       28.79      1.84 o
   7  10   1        1.36        1.06      0.96 o
   8  10   1        0.01       -0.39      1.33 o
  -6  11   1        0.16       -1.07      1.40 o
  -5  11   1       10.51       13.33      3.03 o
  -4  11   1       22.10       24.59      2.73 o
  -3  11   1        1.36        0.26      0.76 o
  -2  11   1       39.90       41.18      1.81 o
  -1  11   1        0.00        0.52      0.65 o
   0  11   1       65.90       65.94      1.84 o
   1  11   1       27.94       29.15      1.41 o
   2  11   1        4.03        2.94      1.27 o
   3  11   1       18.68       21.44      1.55 o
   4  11   1       30.51       30.67      1.83 o
   5  11   1        0.16        0.38      0.87 o
   6  11   1        1.34        1.48      0.93 o
  -4  12   1        7.11        6.61      1.21 o
  -3  12   1        2.51        3.05      0.94 o
  -2  12   1       30.34       33.42      2.39 o
  -1  12   1       23.44       25.65      1.58 o
   0  12   1        7.02        7.41      1.00 o
   1  12   1       17.48       15.44      1.55 o
   2  12   1        2.30        1.97      0.83 o
   3  12   1        0.79        0.97      0.79 o
   4  12   1        0.00       -0.56      0.75 o
   5  12   1        0.19       -0.71      0.71 o
  -1  13   1        0.65        1.42      0.88 o
   0  13   1        0.55       -0.88      0.88 o
   1  13   1        1.70        1.03      0.86 o
   2  13   1        0.19       -0.77      1.00 o
  -3 -12   2        5.35        5.63      1.12 o
  -2 -12   2        0.12       -0.58      0.58 o
  -1 -12   2        3.32        1.27      0.66 o
   0 -12   2        9.91       12.79      1.10 o
   1 -12   2        1.55        1.25      0.93 o
   2 -12   2        0.02       -0.52      0.62 o
   3 -12   2        6.28        5.77      0.95 o
  -5 -11   2       18.17       19.12      1.31 o
  -4 -11   2        8.23       10.71      0.88 o
  -3 -11   2        1.90        0.97      0.58 o
  -2 -11   2        8.35        8.87      0.68 o
  -1 -11   2       11.97       11.47      0.73 o
   0 -11   2        4.93        5.87      0.68 o
   1 -11   2        3.11        2.22      0.56 o
   2 -11   2        0.06        0.09      0.49 o
   3 -11   2        3.72        2.98      0.59 o
   4 -11   2       11.07       14.25      0.94 o
   5 -11   2        3.67        3.32      2.33 o
  -7 -10   2       15.81       17.73      1.58 o
  -6 -10   2       24.61       26.09      1.59 o
  -5 -10   2        7.21        6.15      0.99 o
  -4 -10   2       24.62       24.28      1.13 o
  -3 -10   2       19.65       18.67      1.38 o
  -2 -10   2        0.06       -0.43      0.43 o
  -1 -10   2        8.37        7.63      0.60 o
   0 -10   2       20.86       17.24      0.81 o
   1 -10   2        0.51       -0.22      0.47 o
   2 -10   2       62.21       68.31      1.87 o
   3 -10   2        0.21        0.25      0.47 o
   4 -10   2        0.08       -0.45      0.45 o
   5 -10   2        0.64        0.66      0.65 o
   6 -10   2        1.07        0.52      0.80 o
   7 -10   2        0.00       -0.47      1.07 o
  -8  -9   2       13.96       14.82      1.51 o
  -7  -9   2       10.78       11.96      1.32 o
  -6  -9   2       23.13       23.98      1.12 o
  -5  -9   2       18.88       16.30      0.91 o
  -4  -9   2       10.61       12.86      0.78 o
  -3  -9   2        4.06        4.67      0.58 o
  -2  -9   2        3.08        2.60      0.45 o
  -1  -9   2        1.57        1.04      0.39 o
   0  -9   2        0.26       -0.35      0.36 o
   1  -9   2        2.25        1.95      0.42 o
   2  -9   2       19.81       20.61      0.81 o
   3  -9   2        3.02        3.37      0.48 o
   4  -9   2        9.98        9.31      0.61 o
   5  -9   2        2.58        2.55      0.82 o
   6  -9   2        1.50        1.30      0.60 o
   7  -9   2        3.31        2.93      1.09 o
   8  -9   2        0.33        0.00      1.09 o
  -9  -8   2       24.82       31.83      2.09 o
  -8  -8   2        5.44        4.38      1.09 o
  -7  -8   2        4.55        3.45      0.96 o
  -6  -8   2       22.07       22.34      1.01 o
  -5  -8   2        8.90       10.40      0.77 o
  -4  -8   2        2.59        3.44      0.77 o
  -3  -8   2       25.52       23.96      1.37 o
  -2  -8   2        7.93        5.28      0.46 o
  -1  -8   2        7.94        7.56      0.48 o
   0  -8   2        0.58       -0.01      0.32 o
   1  -8   2       15.35       12.00      0.68 o
   2  -8   2        9.29        8.28      0.50 o
   3  -8   2       25.74       25.90      0.86 o
   4  -8   2       25.80       27.25      0.92 o
   5  -8   2        7.32        7.97      0.62 o
   6  -8   2       11.82       11.80      0.83 o
   7  -8   2       21.77       25.95      1.36 o
   8  -8   2        2.00        0.76      1.21 o
   9  -8   2        0.02        0.35      1.15 o
  -9  -7   2       12.32       11.62      1.34 o
  -8  -7   2       14.79       13.62      1.32 o
  -7  -7   2        5.19        6.40      0.55 o
  -6  -7   2        0.03       -0.35      0.35 o
  -5  -7   2       40.62       37.94      1.17 o
  -4  -7   2       28.05       21.25      0.88 o
  -3  -7   2        1.06        0.72      0.32 o
  -2  -7   2        2.68        1.93      0.27 o
  -1  -7   2       87.01       77.89      1.06 o
   0  -7   2       97.79       96.42      1.22 o
   1  -7   2        7.03        7.32      0.34 o
   2  -7   2       29.70       30.90      0.70 o
   3  -7   2      120.77      120.99      1.92 o
   4  -7   2       74.48       75.76      1.44 o
   5  -7   2       32.48       30.66      0.92 o
   6  -7   2        7.30        9.61      0.68 o
   7  -7   2        6.90        8.10      1.02 o
   8  -7   2        3.90        5.21      1.35 o
   9  -7   2        7.02        5.99      1.58 o
 -10  -6   2        5.16        3.92      1.46 o
  -9  -6   2       14.53       15.04      1.35 o
  -8  -6   2        0.46        0.80      0.82 o
  -7  -6   2        7.72        8.04      0.54 o
  -6  -6   2       24.64       22.63      0.80 o
  -5  -6   2        5.59        4.42      0.44 o
  -4  -6   2       44.83       46.36      0.97 o
  -3  -6   2      552.34      561.34      5.42 o
  -2  -6   2       53.75       53.28      0.78 o
  -1  -6   2       17.50       16.46      0.43 o
   0  -6   2       17.97       18.13      0.44 o
   1  -6   2       66.03       70.22      0.93 o
   2  -6   2      466.38      485.31      4.64 o
   3  -6   2      139.85      140.47      1.51 o
   4  -6   2        1.06        0.94      0.29 o
   5  -6   2        1.11        1.08      0.37 o
   6  -6   2       47.97       52.58      1.33 o
   7  -6   2       24.82       26.94      1.10 o
   8  -6   2       20.46       21.34      1.52 o
   9  -6   2        0.33        0.88      1.15 o
  10  -6   2        1.42        0.90      1.23 o
 -10  -5   2        0.01       -1.05      1.05 o
  -9  -5   2       20.00       25.14      3.65 o
  -8  -5   2       55.25       59.14      1.84 o
  -7  -5   2       13.02       11.81      0.72 o
  -6  -5   2      196.77      198.14      2.60 o
  -5  -5   2      564.37      573.34      7.23 o
  -4  -5   2        0.07       -0.26      0.26 o
  -3  -5   2      108.67       99.56      1.21 o
  -2  -5   2       28.81       38.41      0.61 o
  -1  -5   2      212.91      239.12      2.38 o
   0  -5   2     1070.85     1168.64     10.63 o
   1  -5   2        1.35        0.99      0.14 o
   2  -5   2      118.78      135.00      1.47 o
   3  -5   2       14.58       12.00      0.37 o
   4  -5   2      274.06      269.37      2.58 o
   5  -5   2        0.12       -0.23      0.23 o
   6  -5   2       39.85       41.38      1.10 o
   7  -5   2        0.48        0.49      0.44 o
   8  -5   2        1.96        2.06      0.66 o
   9  -5   2        8.34        9.16      1.54 o
  10  -5   2        2.42        4.18      1.37 o
 -11  -4   2       11.49       14.41      2.07 o
 -10  -4   2       19.89       15.13      1.93 o
  -9  -4   2       30.00       32.88      2.52 o
  -8  -4   2      285.06      288.76      5.29 o
  -7  -4   2      196.65      203.44      2.94 o
  -6  -4   2       53.94       48.09      0.85 o
  -5  -4   2      175.45      172.66      1.80 o
  -4  -4   2       78.42       92.65      1.37 o
  -3  -4   2       21.51       27.75      0.51 o
  -2  -4   2      281.93      313.54      2.82 o
  -1  -4   2       93.18      101.33      1.10 o
   0  -4   2      147.41      171.55      1.61 o
   1  -4   2        2.09        0.87      0.14 o
   2  -4   2      160.64      158.13      1.62 o
   3  -4   2       34.55       34.94      0.52 o
   4  -4   2      219.22      201.16      1.97 o
   5  -4   2       13.12       11.69      0.38 o
   6  -4   2        8.91        8.90      0.44 o
   7  -4   2       57.09       62.93      1.18 o
   8  -4   2       25.64       26.93      1.20 o
   9  -4   2        0.15       -0.53      1.05 o
  10  -4   2        0.01       -1.07      1.07 o
  11  -4   2        0.18       -0.35      1.23 o
 -11  -3   2       11.06       13.30      2.03 o
 -10  -3   2       58.12       57.28      3.40 o
  -9  -3   2       52.47       56.46      3.20 o
  -8  -3   2        4.95        4.48      0.75 o
  -7  -3   2       40.77       37.97      1.01 o
  -6  -3   2       26.69       26.26      0.57 o
  -5  -3   2       36.42       35.24      0.51 o
  -4  -3   2        0.00       -0.05      0.12 o
  -3  -3   2      231.40      253.94      2.22 o
  -2  -3   2       48.34       65.04      0.70 o
  -1  -3   2       50.70       42.52      0.47 o
   0  -3   2      200.77      206.62      1.86 o
   1  -3   2      268.83      254.19      2.15 o
   2  -3   2      112.84       99.88      1.06 o
   3  -3   2      168.54      158.19      1.45 o
   4  -3   2      251.56      256.00      2.27 o
   5  -3   2      159.12      157.38      2.51 o
   6  -3   2        0.74       -0.24      0.24 o
   7  -3   2       18.42       21.42      0.80 o
   8  -3   2        3.29        4.05      0.56 o
   9  -3   2        5.05        5.13      1.23 o
  10  -3   2        7.10        6.95      1.52 o
  11  -3   2        2.52        3.30      1.41 o
 -11  -2   2       19.60       26.79      2.69 o
 -10  -2   2        1.42       -0.23      1.03 o
  -9  -2   2        4.49        4.36      1.28 o
  -8  -2   2       35.80       35.76      1.16 o
  -7  -2   2      163.14      172.00      2.48 o
  -6  -2   2       13.27       12.53      0.35 o
  -5  -2   2      151.72      158.11      1.50 o
  -4  -2   2       44.77       47.83      0.55 o
  -3  -2   2       50.81       74.14      0.71 o
  -2  -2   2        0.19       -0.08      0.08 o
  -1  -2   2      725.09      708.36      5.44 o
   0  -2   2      765.75      799.09      7.88 o
   1  -2   2      278.06      236.47      2.09 o
   2  -2   2      631.66      625.36      5.10 o
   3  -2   2      140.95      143.85      1.30 o
   4  -2   2        4.65        3.52      0.17 o
   5  -2   2      324.76      321.57      3.84 o
   6  -2   2       30.60       31.04      0.58 o
   7  -2   2        7.79        7.90      0.55 o
   8  -2   2       31.53       34.61      1.13 o
   9  -2   2       41.90       38.54      2.48 o
  10  -2   2        0.14       -0.84      1.13 o
  11  -2   2        1.99        2.11      1.29 o
 -11  -1   2        0.35       -1.17      1.17 o
 -10  -1   2        3.79        3.13      0.87 o
  -9  -1   2       59.17       59.35      2.21 o
  -8  -1   2       39.87       40.04      1.61 o
  -7  -1   2        0.90        0.42      0.28 o
  -6  -1   2       19.11       22.15      0.47 o
  -5  -1   2        6.56        7.44      0.26 o
  -4  -1   2        0.03        0.07      0.12 o
  -3  -1   2       28.09       24.56      0.33 o
  -2  -1   2      521.30      537.63      4.64 o
  -1  -1   2       47.98       34.37      0.38 o
   0  -1   2     4193.70     4383.10     51.50 o
   1  -1   2      141.92      135.07      1.33 o
   2  -1   2       20.15       16.79      0.26 o
   3  -1   2      914.77      913.92      7.29 o
   4  -1   2      489.49      500.05      4.10 o
   5  -1   2       36.51       31.24      0.48 o
   6  -1   2       48.87       44.92      0.74 o
   7  -1   2       62.42       61.10      1.36 o
   8  -1   2        5.68        6.57      0.58 o
   9  -1   2        0.14       -0.26      0.63 o
  10  -1   2        0.30        2.19      1.19 o
  11  -1   2        0.46        1.35      1.33 o
 -11   0   2       23.61       25.04      2.47 o
 -10   0   2       24.28       25.79      1.59 o
  -9   0   2        3.07        2.10      0.74 o
  -8   0   2        0.23        0.10      0.54 o
  -7   0   2        4.42        2.94      0.48 o
  -6   0   2       34.45       36.81      0.62 o
  -5   0   2       18.35       20.37      0.42 o
  -4   0   2      242.11      254.62      2.30 o
  -3   0   2      115.12      117.92      1.03 o
  -2   0   2     1175.20     1174.22      7.97 o
  -1   0   2      325.88      313.48      2.37 o
   0   0   2     6682.71     6377.94    128.16 o
   1   0   2      600.45      578.43      5.15 o
   2   0   2      217.68      189.91      1.51 o
   3   0   2      162.50      154.54      1.41 o
   4   0   2      229.61      234.99      2.12 o
   5   0   2      134.71      135.47      1.45 o
   6   0   2      149.81      167.73      1.79 o
   7   0   2        0.00       -0.33      0.33 o
   8   0   2        0.00       -0.20      0.41 o
   9   0   2        0.06       -0.20      0.66 o
  10   0   2        2.83        2.21      0.90 o
  11   0   2        2.04        1.13      1.29 o
 -11   1   2        9.07       10.50      1.30 o
 -10   1   2        2.15        1.44      0.88 o
  -9   1   2        1.21       -0.26      0.63 o
  -8   1   2       33.55       32.37      1.55 o
  -7   1   2       56.23       51.73      1.09 o
  -6   1   2        0.13        0.15      0.21 o
  -5   1   2       88.18       87.25      1.13 o
  -4   1   2      328.03      313.80      3.70 o
  -3   1   2      779.19      842.08      7.09 o
  -2   1   2     2710.51     2692.84     26.30 o
  -1   1   2       50.62       56.49      0.49 o
   0   1   2      143.17      140.74      1.17 o
   1   1   2     5186.65     5273.88     39.64 o
   2   1   2      233.29      218.01      1.63 o
   3   1   2      166.42      156.22      1.44 o
   4   1   2     1001.83     1063.48      9.98 o
   5   1   2      114.56      113.53      1.35 o
   6   1   2       34.21       44.13      0.96 o
   7   1   2        9.68        9.54      0.58 o
   8   1   2        1.03        0.87      0.84 o
   9   1   2        8.67        6.53      0.96 o
  10   1   2        0.70        0.32      0.81 o
  11   1   2        0.02       -0.64      1.05 o
 -11   2   2        1.30       -0.03      0.83 o
 -10   2   2       12.76       10.36      0.93 o
  -9   2   2        8.02        8.16      1.03 o
  -8   2   2        3.65        3.20      0.71 o
  -7   2   2        1.92        2.63      0.36 o
  -6   2   2        8.73        9.86      0.42 o
  -5   2   2       72.07       74.20      0.99 o
  -4   2   2      507.85      496.44      4.11 o
  -3   2   2      170.85      192.84      1.59 o
  -2   2   2       51.48       54.72      0.55 o
  -1   2   2     5693.78     5703.42     44.68 o
   0   2   2      884.96      904.01      7.11 o
   1   2   2     3872.34     3990.69     31.39 o
   2   2   2      534.76      529.46      4.48 o
   3   2   2      191.10      168.98      1.58 o
   4   2   2      240.55      304.70      3.08 o
   5   2   2       13.50       10.87      0.35 o
   6   2   2      123.70      142.43      2.05 o
   7   2   2        1.13        0.79      0.35 o
   8   2   2       32.88       32.55      1.57 o
   9   2   2        0.10       -0.56      0.64 o
  10   2   2        5.37        3.68      0.95 o
  11   2   2        1.24        1.51      0.94 o
 -11   3   2        4.63        6.43      0.95 o
 -10   3   2        6.49        5.98      0.85 o
  -9   3   2        6.68        9.54      0.89 o
  -8   3   2        0.64        0.82      0.52 o
  -7   3   2        0.73        0.96      0.40 o
  -6   3   2       30.46       29.42      0.95 o
  -5   3   2       52.39       59.25      0.84 o
  -4   3   2      676.84      702.38      6.11 o
  -3   3   2     3079.86     3229.12     25.01 o
  -2   3   2       31.77       25.73      0.38 o
  -1   3   2      315.07      275.19      2.08 o
   0   3   2       72.28       69.51      0.62 o
   1   3   2     2150.31     2260.59     16.77 o
   2   3   2      164.65      234.29      2.09 o
   3   3   2       94.70       93.42      0.98 o
   4   3   2      768.50      904.51      8.67 o
   5   3   2      107.94      115.34      1.52 o
   6   3   2       48.30       49.94      0.92 o
   7   3   2        0.09       -0.36      0.36 o
   8   3   2       17.05       15.52      1.18 o
   9   3   2       14.50       15.07      2.53 o
  10   3   2        3.12        2.62      0.87 o
  11   3   2       17.39       17.15      2.49 o
 -11   4   2       13.96       13.31      2.09 o
 -10   4   2        1.95        0.63      0.97 o
  -9   4   2        1.79        0.49      0.77 o
  -8   4   2       11.23       10.17      1.04 o
  -7   4   2       10.68       10.76      0.77 o
  -6   4   2      470.95      484.43      5.48 o
  -5   4   2      229.52      236.80      2.86 o
  -4   4   2      509.05      567.62      4.79 o
  -3   4   2       21.48       12.01      0.44 o
  -2   4   2      757.46      787.46      7.55 o
  -1   4   2      170.51      166.53      1.66 o
   0   4   2       41.28       31.55      0.53 o
   1   4   2     2527.86     2708.02     22.05 o
   2   4   2     2711.25     3078.12     27.07 o
   3   4   2        0.08       -0.18      0.18 o
   4   4   2        0.01        0.14      0.19 o
   5   4   2        0.73        0.52      0.22 o
   6   4   2       34.56       29.82      0.75 o
   7   4   2       61.73       54.38      1.98 o
   8   4   2       11.25       11.56      1.12 o
   9   4   2      100.72       95.85      3.31 o
  10   4   2       28.32       31.80      1.89 o
  11   4   2        3.42        3.87      1.00 o
 -11   5   2        2.72        2.13      1.43 o
 -10   5   2        0.00       -1.05      1.05 o
  -9   5   2        1.74        2.37      0.89 o
  -8   5   2      106.93       91.68      3.73 o
  -7   5   2        2.27        5.06      0.81 o
  -6   5   2      460.81      438.02      7.87 o
  -5   5   2       26.56       24.87      0.62 o
  -4   5   2      346.22      359.24      3.49 o
  -3   5   2      356.32      367.72      4.04 o
  -2   5   2      991.36     1046.71     10.74 o
  -1   5   2     1219.07     1239.67     13.30 o
   0   5   2      934.89     1000.39     10.25 o
   1   5   2       36.74       33.67      0.64 o
   2   5   2     1293.53     1303.76     15.81 o
   3   5   2       81.54       84.82      1.22 o
   4   5   2        0.44        0.22      0.17 o
   5   5   2      185.01      166.47      2.35 o
   6   5   2       13.54       11.04      0.62 o
   7   5   2      203.64      190.84      9.50 o
   8   5   2       68.12       72.15      2.49 o
   9   5   2       10.69       10.80      1.16 o
  10   5   2       14.19       14.04      1.89 o
  11   5   2        5.50        3.08      1.58 o
 -10   6   2        0.29        0.57      1.35 o
  -9   6   2        0.44        2.56      1.31 o
  -8   6   2      110.81       99.71      5.56 o
  -7   6   2       17.14       14.02      0.94 o
  -6   6   2       87.05       91.82      1.90 o
  -5   6   2      348.64      358.93      4.93 o
  -4   6   2      189.89      195.67      2.32 o
  -3   6   2      274.62      261.09      2.61 o
  -2   6   2      828.15      886.85     10.18 o
  -1   6   2       86.32       78.03      1.04 o
   0   6   2      361.62      341.11      4.91 o
   1   6   2        3.74        2.75      0.23 o
   2   6   2      280.32      300.35      3.09 o
   3   6   2      143.30      146.17      1.87 o
   4   6   2       14.20       12.04      0.58 o
   5   6   2       51.65       41.52      1.09 o
   6   6   2       50.96       50.50      1.63 o
   7   6   2       29.46       21.26      1.31 o
   8   6   2       21.03       26.33      1.54 o
   9   6   2       18.98       21.68      4.26 o
  10   6   2        5.26        5.47      1.58 o
 -10   7   2       18.34       14.74      2.13 o
  -9   7   2       11.65       10.97      1.85 o
  -8   7   2       13.57       11.23      1.74 o
  -7   7   2      142.78      147.90      4.31 o
  -6   7   2       25.83       29.98      1.27 o
  -5   7   2       44.04       44.62      1.12 o
  -4   7   2      149.34      157.05      2.18 o
  -3   7   2       18.62       14.64      0.77 o
  -2   7   2      193.82      189.17      2.31 o
  -1   7   2      125.28      129.59      1.48 o
   0   7   2       26.94       23.48      0.54 o
   1   7   2       36.93       38.24      0.67 o
   2   7   2      281.97      284.99      3.44 o
   3   7   2      173.76      189.42      2.98 o
   4   7   2      214.76      201.70      3.71 o
   5   7   2       91.14       79.36      2.32 o
   6   7   2        0.73        0.47      0.59 o
   7   7   2        4.45        4.50      0.79 o
   8   7   2       18.74       16.89      1.34 o
   9   7   2        5.24        5.47      1.50 o
  10   7   2        2.39        1.66      1.43 o
  -9   8   2        9.26        9.06      1.82 o
  -8   8   2       18.38       20.66      2.21 o
  -7   8   2        8.69       11.36      1.60 o
  -6   8   2       11.65       12.32      1.19 o
  -5   8   2        2.64        2.22      0.53 o
  -4   8   2       37.90       41.46      1.14 o
  -3   8   2       14.65       12.46      0.66 o
  -2   8   2       47.33       44.22      1.05 o
  -1   8   2      171.18      175.94      2.78 o
   0   8   2       65.65       68.74      1.45 o
   1   8   2      162.13      171.81      2.73 o
   2   8   2       22.98       17.53      0.77 o
   3   8   2        0.18        0.33      0.42 o
   4   8   2        8.32        7.10      0.63 o
   5   8   2        0.00       -0.45      0.45 o
   6   8   2        7.96        7.26      0.96 o
   7   8   2        2.11        2.32      0.79 o
   8   8   2        5.61        6.05      1.52 o
   9   8   2       14.52       16.20      2.07 o
  -8   9   2        0.21       -1.25      1.25 o
  -7   9   2        0.50        0.84      1.21 o
  -6   9   2       10.79       11.29      1.27 o
  -5   9   2        0.42       -0.21      0.91 o
  -4   9   2       24.18       28.28      1.44 o
  -3   9   2       33.72       35.61      0.96 o
  -2   9   2       16.36       15.94      0.73 o
  -1   9   2      219.20      226.80      3.21 o
   0   9   2       12.71       12.78      0.72 o
   1   9   2        1.18       -0.40      0.40 o
   2   9   2        0.08       -0.37      0.37 o
   3   9   2       94.43       84.65      2.07 o
   4   9   2        0.38       -0.09      0.48 o
   5   9   2       42.16       44.47      2.71 o
   6   9   2        5.92        4.37      0.87 o
   7   9   2        4.93        4.76      0.94 o
   8   9   2       29.99       30.12      2.73 o
   9   9   2       21.62       22.24      2.36 o
  -7  10   2        0.00        0.02      1.25 o
  -6  10   2        4.29        3.83      0.97 o
  -5  10   2        3.09        3.25      0.92 o
  -4  10   2        9.25       11.58      1.10 o
  -3  10   2       56.38       64.59      2.07 o
  -2  10   2       33.14       37.38      1.64 o
  -1  10   2       39.01       40.79      1.29 o
   0  10   2        2.52        3.54      0.59 o
   1  10   2        0.15       -0.43      0.43 o
   2  10   2        2.56        2.01      0.61 o
   3  10   2        0.62        1.31      0.87 o
   4  10   2        0.49        0.36      0.72 o
   5  10   2        9.09        6.42      0.99 o
   6  10   2       15.89       15.67      1.54 o
   7  10   2       22.10       27.67      1.86 o
   8  10   2       17.01       23.04      2.44 o
  -6  11   2        6.95        9.46      2.74 o
  -5  11   2       14.89       17.15      1.45 o
  -4  11   2       16.03       20.93      1.62 o
  -3  11   2       20.89       25.43      1.45 o
  -2  11   2       10.08        8.81      1.02 o
  -1  11   2        2.33       -0.81      0.88 o
   0  11   2       58.49       57.26      2.41 o
   1  11   2        0.25       -0.72      0.72 o
   2  11   2        0.36       -0.28      0.75 o
   3  11   2        5.56        4.43      1.17 o
   4  11   2        8.38        9.10      1.14 o
   5  11   2       51.79       59.84      4.25 o
   6  11   2       44.91       57.98      2.52 o
   7  11   2        7.24        6.95      1.68 o
  -5  12   2        2.78        4.63      1.70 o
  -4  12   2       19.83       19.97      2.94 o
  -3  12   2        0.86        0.75      0.88 o
  -2  12   2       42.40       46.96      1.98 o
  -1  12   2       17.06       14.92      1.25 o
   0  12   2        6.16        5.04      1.10 o
   1  12   2        4.68        4.25      1.08 o
   2  12   2        0.68        1.38      0.91 o
   3  12   2       30.46       37.50      2.08 o
   4  12   2       15.03       22.89      3.15 o
   5  12   2        3.57        1.35      0.94 o
  -2  13   2        0.45        0.24      0.95 o
  -1  13   2        0.05       -0.83      0.99 o
   0  13   2        1.75        0.36      0.87 o
   1  13   2        6.19        7.58      1.08 o
   2  13   2       20.33       21.06      1.43 o
  -2 -12   3        6.54        9.26      1.12 o
  -1 -12   3        8.73        9.85      0.76 o
   0 -12   3        2.32        1.79      0.59 o
   1 -12   3        2.14        2.32      0.61 o
   2 -12   3        1.88        0.11      0.67 o
  -5 -11   3        5.74        7.01      0.99 o
  -4 -11   3       21.75       28.35      1.33 o
  -3 -11   3       21.29       21.78      1.12 o
  -2 -11   3        0.04       -0.45      0.45 o
  -1 -11   3        0.50        0.00      0.47 o
   0 -11   3        3.75        4.93      0.62 o
   1 -11   3       11.91       14.05      0.78 o
   2 -11   3        3.81        5.22      0.62 o
   3 -11   3        0.89        0.58      0.54 o
   4 -11   3        1.24        0.08      0.56 o
   5 -11   3        2.61        4.20      1.31 o
  -6 -10   3        9.25        8.85      1.00 o
  -5 -10   3       23.32       21.39      1.12 o
  -4 -10   3        0.00       -0.50      0.50 o
  -3 -10   3        9.12        7.61      0.80 o
  -2 -10   3       14.69       17.27      0.80 o
  -1 -10   3        0.08       -0.47      0.47 o
   0 -10   3       22.20       25.56      1.25 o
   1 -10   3       36.27       41.46      1.17 o
   2 -10   3       19.91       21.84      1.11 o
   3 -10   3        0.01       -0.44      0.44 o
   4 -10   3        4.45        5.51      0.60 o
   5 -10   3        0.02       -0.51      0.53 o
   6 -10   3        0.00       -0.59      0.94 o
  -8  -9   3        1.11        0.08      1.15 o
  -7  -9   3       12.17       12.07      1.67 o
  -6  -9   3        0.24       -0.51      0.51 o
  -5  -9   3        6.28        4.42      0.62 o
  -4  -9   3       23.07       23.10      1.05 o
  -3  -9   3       20.37       25.81      0.92 o
  -2  -9   3       48.78       51.46      1.23 o
  -1  -9   3       22.34       23.73      1.19 o
   0  -9   3       82.65       86.65      1.63 o
   1  -9   3       20.98       22.74      0.84 o
   2  -9   3        6.23        6.92      0.54 o
   3  -9   3       18.36       18.62      0.95 o
   4  -9   3        0.38       -0.37      0.46 o
   5  -9   3        0.06       -0.44      0.44 o
   6  -9   3        1.95        0.51      0.58 o
   7  -9   3        0.04       -0.66      0.66 o
  -8  -8   3        2.82        1.43      0.90 o
  -7  -8   3        0.32       -0.59      0.59 o
  -6  -8   3        5.75        5.49      0.65 o
  -5  -8   3       44.64       49.59      1.44 o
  -4  -8   3       30.32       32.42      1.12 o
  -3  -8   3       46.72       48.84      1.16 o
  -2  -8   3      254.29      248.26      3.46 o
  -1  -8   3        6.60        6.14      0.45 o
   0  -8   3        7.62        6.03      0.45 o
   1  -8   3       17.20       18.22      0.69 o
   2  -8   3       41.78       43.44      1.04 o
   3  -8   3        0.69       -0.07      0.36 o
   4  -8   3        0.18       -0.37      0.37 o
   5  -8   3       18.17       18.38      0.83 o
   6  -8   3        3.99        3.12      0.60 o
   7  -8   3        0.06       -0.15      0.57 o
   8  -8   3        1.23        2.89      1.23 o
  -9  -7   3        0.00       -0.63      0.83 o
  -8  -7   3        5.51        4.43      1.14 o
  -7  -7   3       16.87       15.86      0.93 o
  -6  -7   3        6.04        7.88      0.55 o
  -5  -7   3       20.75       24.11      1.36 o
  -4  -7   3      203.50      197.10      3.32 o
  -3  -7   3       25.38       22.75      0.75 o
  -2  -7   3       33.27       35.24      0.73 o
  -1  -7   3       94.26       96.06      1.30 o
   0  -7   3        1.09        0.29      0.24 o
   1  -7   3       48.09       46.95      0.82 o
   2  -7   3       61.35       59.71      1.08 o
   3  -7   3       30.01       32.96      0.92 o
   4  -7   3       14.01       15.57      0.66 o
   5  -7   3       23.64       23.95      0.83 o
   6  -7   3        2.15        1.82      0.52 o
   7  -7   3        0.66        0.20      0.55 o
   8  -7   3       10.09       12.39      1.17 o
   9  -7   3        1.01        1.03      1.11 o
 -10  -6   3        2.60        0.64      1.19 o
  -9  -6   3        0.67        0.23      0.81 o
  -8  -6   3       17.44       18.81      1.14 o
  -7  -6   3        5.51        5.60      0.57 o
  -6  -6   3       39.38       38.75      1.24 o
  -5  -6   3       41.09       37.71      1.14 o
  -4  -6   3      195.07      188.99      2.69 o
  -3  -6   3       44.85       48.81      0.86 o
  -2  -6   3       19.90       19.45      0.46 o
  -1  -6   3      354.48      355.41      3.26 o
   0  -6   3       41.63       39.63      0.59 o
   1  -6   3       53.09       56.18      0.74 o
   2  -6   3       89.21       88.45      1.04 o
   3  -6   3      183.74      180.58      1.96 o
   4  -6   3       19.00       15.68      0.65 o
   5  -6   3        3.93        3.04      0.39 o
   6  -6   3        5.64        3.57      0.66 o
   7  -6   3        0.60        1.00      0.49 o
   8  -6   3        0.32        0.64      0.66 o
   9  -6   3        2.39        5.41      1.37 o
  10  -6   3       10.10        9.08      1.66 o
 -10  -5   3        0.65       -0.86      1.05 o
  -9  -5   3        2.60        1.21      0.91 o
  -8  -5   3        8.71        9.17      0.85 o
  -7  -5   3       51.85       50.38      1.33 o
  -6  -5   3      127.48      117.13      1.92 o
  -5  -5   3        1.92        0.62      0.33 o
  -4  -5   3       31.16       32.65      0.75 o
  -3  -5   3      686.36      682.09      6.90 o
  -2  -5   3      399.74      397.70      3.59 o
  -1  -5   3      386.42      403.54      3.61 o
   0  -5   3      300.43      303.90      2.77 o
   1  -5   3      144.38      137.23      1.37 o
   2  -5   3        1.64        1.74      0.17 o
   3  -5   3        3.18        2.84      0.21 o
   4  -5   3       20.12       16.08      0.50 o
   5  -5   3       39.09       35.30      0.78 o
   6  -5   3        1.35        1.58      0.37 o
   7  -5   3        8.32        6.96      0.67 o
   8  -5   3       45.12       44.20      1.57 o
   9  -5   3       12.19       14.04      1.72 o
  10  -5   3        0.28        0.29      1.13 o
 -11  -4   3        0.00       -0.39      1.27 o
 -10  -4   3        1.22       -0.64      1.09 o
  -9  -4   3        0.02       -0.94      0.94 o
  -8  -4   3       38.45       36.75      1.85 o
  -7  -4   3        0.84        1.22      0.47 o
  -6  -4   3       20.68       20.19      0.59 o
  -5  -4   3      743.38      738.52      6.48 o
  -4  -4   3      574.63      564.40      5.03 o
  -3  -4   3      491.23      517.55      5.28 o
  -2  -4   3      477.05      492.38      4.33 o
  -1  -4   3      299.25      276.56      2.50 o
   0  -4   3       93.28      121.33      1.18 o
   1  -4   3      309.44      352.62      2.96 o
   2  -4   3      158.74      166.95      1.60 o
   3  -4   3        3.72        2.72      0.17 o
   4  -4   3        8.48        7.15      0.36 o
   5  -4   3      135.89      129.48      1.51 o
   6  -4   3       27.07       23.57      0.69 o
   7  -4   3        2.20        2.35      0.47 o
   8  -4   3        8.61        8.05      0.79 o
   9  -4   3        4.75        3.01      1.35 o
  10  -4   3        0.17       -1.21      1.21 o
  11  -4   3        1.17       -0.37      1.25 o
 -11  -3   3        0.07       -0.39      1.27 o
 -10  -3   3        6.08        6.85      1.50 o
  -9  -3   3        2.70        2.26      1.23 o
  -8  -3   3       22.16       21.89      1.38 o
  -7  -3   3      698.36      713.70      8.64 o
  -6  -3   3      206.81      204.51      2.35 o
  -5  -3   3       93.31       94.30      1.15 o
  -4  -3   3      196.81      204.26      1.85 o
  -3  -3   3      266.17      236.90      2.34 o
  -2  -3   3      260.13      321.54      2.70 o
  -1  -3   3        3.31        0.83      0.12 o
   0  -3   3     1880.17     1978.35     16.89 o
   1  -3   3       55.21       57.48      0.60 o
   2  -3   3       26.81       29.71      0.38 o
   3  -3   3        2.00        1.98      0.13 o
   4  -3   3        6.29        6.44      0.22 o
   5  -3   3       22.66       15.53      0.47 o
   6  -3   3       24.85       24.62      0.67 o
   7  -3   3       16.42       12.43      0.60 o
   8  -3   3        8.52        6.38      0.74 o
   9  -3   3        2.33        1.11      1.21 o
  10  -3   3        7.29        8.65      1.62 o
  11  -3   3       14.16       14.02      1.95 o
 -11  -2   3        0.67       -1.13      1.13 o
 -10  -2   3       36.90       35.04      2.67 o
  -9  -2   3      136.80      138.63      5.37 o
  -8  -2   3        0.35       -0.47      0.47 o
  -7  -2   3       14.80       13.36      0.85 o
  -6  -2   3       95.83       98.77      1.34 o
  -5  -2   3      101.24       93.77      1.01 o
  -4  -2   3       38.54       62.91      0.76 o
  -3  -2   3      371.03      350.71      3.33 o
  -2  -2   3     2354.00     2551.60     21.71 o
  -1  -2   3      226.35      236.02      2.00 o
   0  -2   3      131.29      119.41      1.40 o
   1  -2   3       21.24       19.76      0.37 o
   2  -2   3      124.19      132.37      1.24 o
   3  -2   3      153.12      164.45      1.65 o
   4  -2   3       60.18       58.96      0.72 o
   5  -2   3      217.81      211.07      2.68 o
   6  -2   3      176.83      168.12      1.98 o
   7  -2   3        0.42       -0.18      0.40 o
   8  -2   3        5.20        5.24      0.85 o
   9  -2   3       35.03       37.29      2.44 o
  10  -2   3       14.91       15.85      1.89 o
  11  -2   3        2.72        1.62      1.29 o
 -11  -1   3       18.32       17.14      2.09 o
 -10  -1   3        0.08        0.84      1.09 o
  -9  -1   3        9.93        8.07      0.99 o
  -8  -1   3        0.54        0.28      0.43 o
  -7  -1   3      118.31      116.74      1.84 o
  -6  -1   3       87.66       82.27      1.07 o
  -5  -1   3       66.75       60.24      0.77 o
  -4  -1   3      801.70      826.53      6.77 o
  -3  -1   3      599.49      600.52      4.93 o
  -2  -1   3      658.98      663.45      5.77 o
  -1  -1   3       41.33       47.18      0.68 o
   0  -1   3       11.72        7.88      0.29 o
   1  -1   3      588.69      577.04      6.26 o
   2  -1   3      275.24      289.60      2.40 o
   3  -1   3       51.78       49.38      0.64 o
   4  -1   3       38.12       37.59      0.52 o
   5  -1   3       10.23        9.08      0.30 o
   6  -1   3       80.27       74.71      1.08 o
   7  -1   3       28.06       24.51      0.90 o
   8  -1   3       73.94       72.38      1.78 o
   9  -1   3       39.52       32.62      2.25 o
  10  -1   3       33.03       42.70      2.85 o
  11  -1   3        2.60        3.03      1.31 o
 -11   0   3       10.63        9.27      1.70 o
 -10   0   3        3.20        4.49      0.99 o
  -9   0   3       57.37       59.56      2.27 o
  -8   0   3       20.38       19.48      1.04 o
  -7   0   3        0.22       -0.34      0.34 o
  -6   0   3      364.35      365.97      4.32 o
  -5   0   3      393.31      407.53      3.62 o
  -4   0   3      416.76      421.81      3.36 o
  -3   0   3        0.86        0.13      0.09 o
  -2   0   3      483.26      484.70      3.94 o
  -1   0   3      396.88      401.13      3.51 o
   0   0   3       94.16       89.22      0.98 o
   1   0   3      566.88      516.94      4.95 o
   2   0   3        5.89        5.95      0.22 o
   3   0   3      273.30      280.30      2.30 o
   4   0   3       21.31       20.16      0.37 o
   5   0   3       19.96       18.97      0.40 o
   6   0   3      441.12      452.04      4.58 o
   7   0   3      258.07      244.73      3.73 o
   8   0   3       32.80       28.37      1.01 o
   9   0   3        1.74        0.97      0.74 o
  10   0   3        8.08        8.28      1.44 o
  11   0   3        0.00        0.31      1.17 o
 -11   1   3       10.59       11.37      1.31 o
 -10   1   3       17.90       17.71      1.41 o
  -9   1   3        3.21        4.21      0.80 o
  -8   1   3       19.60       19.02      1.25 o
  -7   1   3       55.64       56.74      1.31 o
  -6   1   3      346.17      340.19      4.72 o
  -5   1   3       71.98       70.38      1.24 o
  -4   1   3      178.61      174.39      1.44 o
  -3   1   3      134.46      124.52      1.09 o
  -2   1   3       67.52       60.63      0.62 o
  -1   1   3     1595.38     1579.30     13.10 o
   0   1   3      776.04      829.63      6.66 o
   1   1   3     1074.90     1176.91      9.26 o
   2   1   3      136.62      156.06      1.25 o
   3   1   3       39.51       38.01      0.44 o
   4   1   3      154.92      146.12      1.32 o
   5   1   3      605.48      631.58      5.99 o
   6   1   3       94.99       95.78      1.18 o
   7   1   3       30.78       29.21      0.97 o
   8   1   3       39.69       35.66      1.13 o
   9   1   3        2.63        2.76      0.78 o
  10   1   3        0.10       -0.98      0.98 o
  11   1   3       16.98       21.77      2.25 o
 -11   2   3        0.61       -0.54      0.69 o
 -10   2   3        0.82        0.39      0.66 o
  -9   2   3       18.89       21.11      1.19 o
  -8   2   3       68.52       66.08      1.84 o
  -7   2   3       33.70       35.45      0.93 o
  -6   2   3       67.56       59.47      1.04 o
  -5   2   3      173.16      159.26      2.76 o
  -4   2   3       93.04      100.17      1.14 o
  -3   2   3      302.29      286.64      3.92 o
  -2   2   3        8.08        4.13      0.14 o
  -1   2   3       12.53       16.00      0.26 o
   0   2   3       50.84       51.59      0.48 o
   1   2   3        3.43        3.73      0.19 o
   2   2   3       23.21       19.91      0.40 o
   3   2   3      893.47      966.70      8.60 o
   4   2   3      137.12      148.51      2.32 o
   5   2   3       63.30       67.67      0.85 o
   6   2   3      127.55      121.84      1.38 o
   7   2   3       53.31       55.46      1.32 o
   8   2   3        0.71       -0.51      0.51 o
   9   2   3       24.32       25.41      1.53 o
  10   2   3       42.65       49.72      2.21 o
  11   2   3       12.43       13.67      1.80 o
 -11   3   3        0.01        0.66      0.87 o
 -10   3   3       17.01       16.25      1.14 o
  -9   3   3       42.10       43.57      1.60 o
  -8   3   3       10.61       12.13      0.84 o
  -7   3   3       10.91       11.37      0.68 o
  -6   3   3       25.49       25.93      0.56 o
  -5   3   3       96.40       83.77      1.07 o
  -4   3   3        1.33        1.43      0.19 o
  -3   3   3      349.84      340.53      4.95 o
  -2   3   3      134.68      129.01      1.33 o
  -1   3   3        0.29        0.28      0.08 o
   0   3   3      374.23      394.54      3.37 o
   1   3   3       16.75       17.09      0.30 o
   2   3   3     1219.16     1376.68     12.15 o
   3   3   3      286.09      314.44      3.40 o
   4   3   3        0.10        1.16      0.21 o
   5   3   3        0.53        1.14      0.24 o
   6   3   3       76.12       74.30      1.64 o
   7   3   3       39.02       38.63      1.13 o
   8   3   3       88.60       92.57      2.80 o
   9   3   3       60.65       59.83      2.65 o
  10   3   3        0.78        1.04      0.84 o
  11   3   3        7.02        6.44      1.56 o
 -11   4   3        2.66        0.32      0.99 o
 -10   4   3        2.71        3.24      0.97 o
  -9   4   3        4.26        3.98      0.99 o
  -8   4   3       14.17       15.63      1.23 o
  -7   4   3        4.23        3.69      0.70 o
  -6   4   3        1.64        1.05      0.30 o
  -5   4   3      403.87      383.24      3.76 o
  -4   4   3      178.02      172.00      2.10 o
  -3   4   3       68.07       69.24      0.94 o
  -2   4   3        3.39        4.77      0.24 o
  -1   4   3       40.76       40.89      0.50 o
   0   4   3      527.63      554.56      4.45 o
   1   4   3        1.57        1.56      0.13 o
   2   4   3      116.25      174.60      1.76 o
   3   4   3       61.32       85.27      0.98 o
   4   4   3      394.01      422.22      4.57 o
   5   4   3        0.07       -0.21      0.21 o
   6   4   3       78.59       72.75      1.20 o
   7   4   3      261.08      276.38      5.99 o
   8   4   3       63.16       68.26      2.39 o
   9   4   3       30.18       30.11      1.73 o
  10   4   3       25.26       24.17      1.70 o
  11   4   3        2.67        1.66      1.33 o
 -11   5   3        0.08        0.12      1.33 o
 -10   5   3        3.61        3.87      1.07 o
  -9   5   3        4.27        5.22      0.96 o
  -8   5   3       24.76       25.84      1.57 o
  -7   5   3       55.95       48.76      2.23 o
  -6   5   3        0.70        0.99      0.47 o
  -5   5   3       95.61       97.59      1.18 o
  -4   5   3        9.54        6.54      0.38 o
  -3   5   3      173.45      180.57      2.18 o
  -2   5   3       23.69       26.05      0.51 o
  -1   5   3        4.74        5.52      0.24 o
   0   5   3      612.20      737.03      6.60 o
   1   5   3      305.30      343.33      3.22 o
   2   5   3      798.37      901.06      9.45 o
   3   5   3       86.99       97.93      1.48 o
   4   5   3       11.97       12.07      0.52 o
   5   5   3      202.93      209.67      2.56 o
   6   5   3      247.92      250.83      4.34 o
   7   5   3      189.72      171.31      4.20 o
   8   5   3       69.49       69.76      2.45 o
   9   5   3        6.25        6.30      1.04 o
  10   5   3        1.30        0.49      0.97 o
  11   5   3        1.80        1.15      0.98 o
 -10   6   3        2.69        2.54      1.46 o
  -9   6   3        6.96        6.98      1.10 o
  -8   6   3        7.85        7.10      1.07 o
  -7   6   3       32.87       25.67      1.49 o
  -6   6   3       46.89       50.22      1.58 o
  -5   6   3      148.05      140.65      1.98 o
  -4   6   3       34.71       30.60      0.84 o
  -3   6   3       31.86       33.65      0.82 o
  -2   6   3      194.74      216.06      2.48 o
  -1   6   3       26.16       25.39      0.59 o
   0   6   3      286.81      318.63      3.29 o
   1   6   3        9.16        9.40      0.52 o
   2   6   3       12.32       13.86      0.55 o
   3   6   3      261.98      247.27      4.18 o
   4   6   3      271.42      276.30      5.15 o
   5   6   3      354.70      326.71      4.20 o
   6   6   3       25.23       22.68      1.33 o
   7   6   3        4.53        5.41      0.84 o
   8   6   3        5.42        6.16      1.03 o
   9   6   3        6.05        3.71      0.93 o
  10   6   3        1.73        1.06      0.93 o
 -10   7   3       13.05       11.66      2.01 o
  -9   7   3        0.18       -1.27      1.27 o
  -8   7   3       68.95       74.42      5.89 o
  -7   7   3      111.03      106.45      7.68 o
  -6   7   3        2.72        1.80      0.63 o
  -5   7   3        1.97        0.85      0.49 o
  -4   7   3        7.16        3.28      0.64 o
  -3   7   3       17.28       15.64      0.72 o
  -2   7   3       13.43       14.15      0.61 o
  -1   7   3       57.27       58.16      0.92 o
   0   7   3        5.67        3.77      0.34 o
   1   7   3        0.01        0.07      0.18 o
   2   7   3        2.85        2.71      0.38 o
   3   7   3      751.63      675.89     10.50 o
   4   7   3       37.45       35.82      1.22 o
   5   7   3       17.06       14.12      1.09 o
   6   7   3        0.01       -0.39      0.57 o
   7   7   3       37.58       37.23      1.78 o
   8   7   3       16.67       17.85      1.36 o
   9   7   3        6.95        6.11      1.09 o
  10   7   3        8.18        7.22      1.85 o
  -9   8   3       41.55       45.00      3.40 o
  -8   8   3        0.56        1.02      1.37 o
  -7   8   3        1.80        0.23      1.27 o
  -6   8   3        4.78        2.24      0.74 o
  -5   8   3        3.14        2.68      0.61 o
  -4   8   3        4.03        3.82      0.54 o
  -3   8   3        1.17        0.23      0.40 o
  -2   8   3        1.43        2.09      1.06 o
  -1   8   3        1.82        3.89      0.45 o
   0   8   3       10.00        9.40      0.56 o
   1   8   3      200.10      181.44      2.85 o
   2   8   3        2.96        2.50      0.44 o
   3   8   3        1.86        1.46      0.45 o
   4   8   3       12.13       11.73      0.77 o
   5   8   3       19.96       20.30      1.32 o
   6   8   3       11.58       11.70      1.08 o
   7   8   3       16.94       13.72      1.23 o
   8   8   3       37.92       40.17      2.02 o
   9   8   3        9.62       10.00      1.89 o
  -8   9   3        0.16       -1.29      1.29 o
  -7   9   3        0.01        0.64      1.13 o
  -6   9   3        1.10       -0.83      1.06 o
  -5   9   3        0.16       -0.71      0.71 o
  -4   9   3        2.39        2.50      0.57 o
  -3   9   3        1.40        1.47      0.49 o
  -2   9   3        5.05        6.47      0.56 o
  -1   9   3       12.19       10.01      0.62 o
   0   9   3      120.41      118.01      2.15 o
   1   9   3        6.11        5.24      0.57 o
   2   9   3       28.17       23.26      0.91 o
   3   9   3        3.15        2.17      0.53 o
   4   9   3      103.55       91.76      2.84 o
   5   9   3       17.69       19.68      1.42 o
   6   9   3       26.24       22.33      1.50 o
   7   9   3       17.30       17.53      2.01 o
   8   9   3       26.57       25.97      2.46 o
   9   9   3       10.86       13.69      2.13 o
  -7  10   3        1.09       -1.21      1.21 o
  -6  10   3        1.96        1.44      1.27 o
  -5  10   3        0.06       -0.76      0.76 o
  -4  10   3        4.51        4.86      0.80 o
  -3  10   3        1.38        0.02      0.83 o
  -2  10   3       34.42       32.94      3.06 o
  -1  10   3        3.75        2.19      0.64 o
   0  10   3        3.33        2.46      0.60 o
   1  10   3        6.28        4.95      0.68 o
   2  10   3       26.15       26.24      1.54 o
   3  10   3        6.09        6.06      1.40 o
   4  10   3       75.22       62.67      3.26 o
   5  10   3       41.61       46.56      2.99 o
   6  10   3       19.86       20.77      2.15 o
   7  10   3        3.91        3.88      1.12 o
   8  10   3        1.69        2.21      1.39 o
  -6  11   3        1.44        0.54      0.92 o
  -5  11   3        1.41        0.67      0.98 o
  -4  11   3        2.61        1.09      1.08 o
  -3  11   3        3.27        2.09      0.83 o
  -2  11   3        0.60       -0.62      0.85 o
  -1  11   3       11.32        8.49      1.16 o
   0  11   3       16.04       12.09      1.23 o
   1  11   3       52.15       50.36      2.27 o
   2  11   3       22.24       20.67      2.15 o
   3  11   3        1.64        2.85      1.29 o
   4  11   3       20.07       16.33      1.36 o
   5  11   3       16.69       16.02      1.42 o
   6  11   3        0.04       -0.16      1.95 o
   7  11   3        0.13       -0.86      0.86 o
  -5  12   3        1.73        1.95      1.08 o
  -4  12   3        2.44        1.77      1.07 o
  -3  12   3        0.16        0.04      0.89 o
  -2  12   3        1.33        0.37      0.94 o
  -1  12   3        5.85        3.90      1.15 o
   0  12   3        6.17        4.15      1.14 o
   1  12   3        7.89        9.78      1.89 o
   2  12   3        3.12        2.86      0.96 o
   3  12   3        2.15        3.47      1.01 o
   4  12   3        0.41        0.35      0.88 o
   5  12   3        9.32        7.08      1.17 o
  -2  13   3        3.40        2.96      0.97 o
  -1  13   3        1.93       -0.01      0.86 o
   0  13   3        0.00       -0.86      0.86 o
   1  13   3       15.19       13.78      1.46 o
   2  13   3        8.70       12.01      1.40 o
   3  13   3        0.01       -0.19      0.93 o
  -4 -11   4        5.76        4.66      1.02 o
  -3 -11   4       15.26       16.13      1.00 o
  -2 -11   4        6.81        9.75      0.68 o
  -1 -11   4        2.61        1.61      0.51 o
   0 -11   4        5.65        5.10      0.60 o
   1 -11   4       10.50       10.46      0.71 o
   2 -11   4        0.16       -0.19      0.49 o
   3 -11   4        2.73        2.45      0.58 o
   4 -11   4        8.22        9.29      0.75 o
  -6 -10   4       11.57        9.76      0.88 o
  -5 -10   4       12.35        9.53      0.85 o
  -4 -10   4        6.06        7.70      0.84 o
  -3 -10   4        3.11        1.94      0.56 o
  -2 -10   4        6.93        7.87      0.61 o
  -1 -10   4       30.08       30.72      1.01 o
   0 -10   4       20.23       20.13      0.86 o
   1 -10   4        6.38        5.68      0.58 o
   2 -10   4       29.39       30.59      1.10 o
   3 -10   4        3.46        3.34      0.55 o
   4 -10   4        1.35        0.51      0.51 o
   5 -10   4        0.53       -0.62      0.62 o
   6 -10   4        0.25       -0.61      0.80 o
  -7  -9   4        0.27       -0.77      0.80 o
  -6  -9   4        0.84        0.09      0.55 o
  -5  -9   4        9.15        9.49      0.74 o
  -4  -9   4       29.76       39.75      1.32 o
  -3  -9   4       39.25       40.37      1.29 o
  -2  -9   4       28.73       26.70      1.31 o
  -1  -9   4       16.89       19.66      0.79 o
   0  -9   4        0.05       -0.51      0.51 o
   1  -9   4        3.99        3.19      0.50 o
   2  -9   4        0.43       -0.29      0.42 o
   3  -9   4        6.30        5.69      0.54 o
   4  -9   4        3.39        3.21      0.50 o
   5  -9   4        0.49       -0.46      0.46 o
   6  -9   4        2.65        1.21      0.61 o
   7  -9   4        6.27        7.62      0.91 o
  -8  -8   4        0.33       -0.87      0.87 o
  -7  -8   4        0.06        0.93      0.51 o
  -6  -8   4       34.30       43.16      1.55 o
  -5  -8   4       58.40       62.88      1.86 o
  -4  -8   4       46.21       45.41      1.33 o
  -3  -8   4       67.66       63.94      1.84 o
  -2  -8   4        6.49        5.57      0.45 o
  -1  -8   4        2.92        2.47      0.39 o
   0  -8   4       23.15       20.93      0.82 o
   1  -8   4        0.30        0.10      0.33 o
   2  -8   4        2.59        1.32      0.38 o
   3  -8   4       11.82       11.48      0.60 o
   4  -8   4        9.61        8.08      0.57 o
   5  -8   4        1.84        1.87      0.48 o
   6  -8   4        0.02       -0.50      0.50 o
   7  -8   4        7.57        8.49      0.77 o
   8  -8   4        7.15        9.27      1.50 o
  -9  -7   4        0.75        0.17      0.92 o
  -8  -7   4       23.46       28.94      4.92 o
  -7  -7   4       24.05       29.99      1.15 o
  -6  -7   4       18.04       18.70      0.80 o
  -5  -7   4       87.39       80.79      1.80 o
  -4  -7   4       34.06       30.89      1.07 o
  -3  -7   4       19.25       19.88      0.70 o
  -2  -7   4        8.29        7.06      0.36 o
  -1  -7   4        0.05       -0.31      0.31 o
   0  -7   4       76.78       73.63      1.21 o
   1  -7   4       39.12       37.75      0.73 o
   2  -7   4       46.11       44.63      0.93 o
   3  -7   4       15.92       16.28      0.60 o
   4  -7   4        0.20        0.14      0.35 o
   5  -7   4        8.09        6.82      0.53 o
   6  -7   4       53.66       62.86      1.66 o
   7  -7   4       19.58       21.59      1.90 o
   8  -7   4        0.46        0.43      0.79 o
   9  -7   4        0.00        1.37      1.13 o
  -9  -6   4       25.00       32.25      3.87 o
  -8  -6   4       20.01       20.68      1.91 o
  -7  -6   4        9.74        8.53      0.66 o
  -6  -6   4       26.26       24.66      0.84 o
  -5  -6   4       32.59       32.81      1.29 o
  -4  -6   4        1.58        2.16      0.36 o
  -3  -6   4       80.95       85.07      1.20 o
  -2  -6   4      323.76      313.19      3.12 o
  -1  -6   4       28.48       26.08      0.51 o
   0  -6   4       56.51       54.53      0.76 o
   1  -6   4       83.42       84.66      0.97 o
   2  -6   4        0.17       -0.19      0.19 o
   3  -6   4       81.48       77.03      1.12 o
   4  -6   4      139.14      146.23      1.96 o
   5  -6   4        0.01       -0.12      0.33 o
   6  -6   4       24.80       25.51      0.86 o
   7  -6   4        2.10        3.70      0.57 o
   8  -6   4        5.73        7.58      0.81 o
   9  -6   4        5.10        5.31      1.37 o
 -10  -5   4        2.14        3.08      1.35 o
  -9  -5   4        2.97        2.95      1.15 o
  -8  -5   4       51.54       48.16      1.39 o
  -7  -5   4        9.67        8.78      0.65 o
  -6  -5   4        0.33       -0.33      0.33 o
  -5  -5   4      115.47      122.45      2.22 o
  -4  -5   4      369.60      369.90      4.30 o
  -3  -5   4       23.98       23.69      0.84 o
  -2  -5   4      226.70      235.54      2.23 o
  -1  -5   4      146.18      149.08      1.47 o
   0  -5   4       13.52       15.46      0.32 o
   1  -5   4        5.88        6.83      0.23 o
   2  -5   4        6.93        5.82      0.22 o
   3  -5   4       22.49       23.10      0.46 o
   4  -5   4      343.22      343.86      3.40 o
   5  -5   4       10.01        8.78      0.43 o
   6  -5   4        2.66        2.41      0.49 o
   7  -5   4       43.93       49.05      1.31 o
   8  -5   4       60.67       63.57      2.05 o
   9  -5   4        4.41        4.24      1.29 o
  10  -5   4        0.17        0.61      1.13 o
 -10  -4   4        3.25        3.53      1.29 o
  -9  -4   4        4.25        4.04      1.19 o
  -8  -4   4       32.68       33.77      1.15 o
  -7  -4   4       25.62       26.87      0.99 o
  -6  -4   4       38.91       40.91      0.86 o
  -5  -4   4       58.29       58.22      0.82 o
  -4  -4   4      444.48      463.38      4.45 o
  -3  -4   4       63.12       68.38      0.90 o
  -2  -4   4       59.28       52.50      0.65 o
  -1  -4   4      156.55      164.05      1.54 o
   0  -4   4       69.10       71.83      0.75 o
   1  -4   4       79.02       90.77      0.92 o
   2  -4   4      102.68       97.74      1.01 o
   3  -4   4       15.71       15.51      0.34 o
   4  -4   4       61.54       55.51      0.78 o
   5  -4   4       65.29       70.44      1.06 o
   6  -4   4       55.42       50.95      1.20 o
   7  -4   4       65.56       70.67      1.61 o
   8  -4   4        0.01        0.34      0.47 o
   9  -4   4        0.34       -0.76      0.76 o
  10  -4   4        0.82        0.18      1.15 o
 -11  -3   4        4.24        3.69      1.48 o
 -10  -3   4        7.00        6.42      1.46 o
  -9  -3   4        0.04        0.47      1.02 o
  -8  -3   4       19.18       20.57      0.96 o
  -7  -3   4      184.53      185.41      2.62 o
  -6  -3   4      165.18      159.03      1.92 o
  -5  -3   4        0.87        0.61      0.21 o
  -4  -3   4       79.89       83.73      0.96 o
  -3  -3   4      193.58      213.96      2.02 o
  -2  -3   4       91.48       94.57      0.91 o
  -1  -3   4       72.83       85.11      0.84 o
   0  -3   4        1.71        0.90      0.20 o
   1  -3   4       80.17       88.43      1.34 o
   2  -3   4       70.97       86.86      0.87 o
   3  -3   4        0.05       -0.02      0.11 o
   4  -3   4      152.56      156.70      1.49 o
   5  -3   4      347.95      351.22      3.76 o
   6  -3   4       83.77       78.28      1.38 o
   7  -3   4        1.52        1.16      0.42 o
   8  -3   4       41.29       44.15      1.48 o
   9  -3   4       26.04       31.30      3.35 o
  10  -3   4        8.33        5.97      1.50 o
  11  -3   4       22.64       25.32      2.50 o
 -11  -2   4        2.56        3.01      1.37 o
 -10  -2   4        0.65       -0.51      1.11 o
  -9  -2   4       71.80       70.22      3.55 o
  -8  -2   4      107.63      110.25      2.44 o
  -7  -2   4        3.22        2.65      0.59 o
  -6  -2   4       18.65       16.75      0.66 o
  -5  -2   4       34.35       35.08      0.58 o
  -4  -2   4       20.96       19.30      0.43 o
  -3  -2   4       13.14       17.60      0.34 o
  -2  -2   4      265.19      336.01      2.98 o
  -1  -2   4     1348.16     1549.85     16.46 o
   0  -2   4       33.96       41.25      0.93 o
   1  -2   4       15.15       18.36      0.53 o
   2  -2   4      106.98      123.59      1.16 o
   3  -2   4      265.50      238.35      2.17 o
   4  -2   4       58.32       56.97      0.75 o
   5  -2   4      202.67      190.82      2.14 o
   6  -2   4      133.68      140.37      2.15 o
   7  -2   4      121.85      121.87      2.47 o
   8  -2   4      101.69      107.12      2.39 o
   9  -2   4       91.21      100.13      3.06 o
  10  -2   4        5.86        2.83      1.41 o
  11  -2   4        6.18        5.13      1.58 o
 -11  -1   4       36.00       37.05      2.95 o
 -10  -1   4       19.27       20.26      2.17 o
  -9  -1   4       25.51       25.59      2.30 o
  -8  -1   4       24.39       21.13      0.98 o
  -7  -1   4      123.86      124.25      1.95 o
  -6  -1   4        0.00        0.13      0.23 o
  -5  -1   4        8.78        7.79      0.30 o
  -4  -1   4      547.23      611.43      5.34 o
  -3  -1   4     1494.80     1678.59     14.26 o
  -2  -1   4       69.17       58.55      0.67 o
  -1  -1   4      320.45      343.20      3.78 o
   0  -1   4      670.47      771.09     10.16 o
   1  -1   4      712.21      711.89     10.05 o
   2  -1   4       63.16       68.27      0.72 o
   3  -1   4      178.08      156.79      1.48 o
   4  -1   4      793.15      830.26      8.04 o
   5  -1   4      472.42      460.34      5.37 o
   6  -1   4      214.74      216.60      2.74 o
   7  -1   4       85.43       81.98      1.66 o
   8  -1   4       34.58       37.77      1.35 o
   9  -1   4        3.03        2.37      0.87 o
  10  -1   4        0.01        1.66      1.23 o
  11  -1   4        0.92       -1.09      1.13 o
 -11   0   4        5.33        4.18      1.58 o
 -10   0   4        0.20        0.00      1.21 o
  -9   0   4       26.43       21.85      1.69 o
  -8   0   4        7.68        6.53      0.68 o
  -7   0   4       79.34       72.23      1.52 o
  -6   0   4      305.10      322.28      3.76 o
  -5   0   4       80.88       86.52      1.00 o
  -4   0   4       46.30       53.16      0.64 o
  -3   0   4      122.48      135.34      1.30 o
  -2   0   4      402.52      458.87      3.77 o
  -1   0   4      168.86      154.64      1.63 o
   0   0   4       83.13       93.29      1.41 o
   1   0   4     1173.36     1182.69     11.53 o
   2   0   4     1503.80     1580.85     13.22 o
   3   0   4        0.41        2.54      0.17 o
   4   0   4      196.25      187.63      2.15 o
   5   0   4      460.73      470.57      5.26 o
   6   0   4      285.40      297.40      3.26 o
   7   0   4       23.14       22.42      1.29 o
   8   0   4       23.82       25.61      1.17 o
   9   0   4       19.63       23.64      2.07 o
  10   0   4        0.03       -0.98      0.98 o
  11   0   4        0.00       -0.33      1.17 o
 -11   1   4       22.62       21.44      1.64 o
 -10   1   4       29.99       35.01      1.90 o
  -9   1   4        3.16        2.79      0.79 o
  -8   1   4       28.00       26.79      1.16 o
  -7   1   4       44.22       41.62      1.12 o
  -6   1   4       14.67       11.77      0.41 o
  -5   1   4       56.12       59.52      0.77 o
  -4   1   4       23.73       22.81      0.35 o
  -3   1   4       20.15       27.54      0.36 o
  -2   1   4      154.00      175.55      1.60 o
  -1   1   4     1452.87     1442.71     13.59 o
   0   1   4        9.11        6.36      0.17 o
   1   1   4       47.85       51.87      0.56 o
   2   1   4      541.19      526.29      4.41 o
   3   1   4      250.54      249.48      2.21 o
   4   1   4      463.39      466.85      4.03 o
   5   1   4       23.47       23.83      0.49 o
   6   1   4      143.39      143.13      1.73 o
   7   1   4        1.85        0.56      0.44 o
   8   1   4        0.03       -0.41      0.41 o
   9   1   4       17.49       17.73      1.80 o
  10   1   4       23.90       27.04      2.34 o
  11   1   4        3.92        2.87      1.37 o
 -11   2   4        0.19        0.36      0.85 o
 -10   2   4       11.52       10.15      1.00 o
  -9   2   4       13.61       12.94      0.95 o
  -8   2   4        0.37        0.59      0.54 o
  -7   2   4       23.03       26.55      0.83 o
  -6   2   4       60.63       53.15      0.93 o
  -5   2   4        7.41        8.03      0.29 o
  -4   2   4        2.89        3.82      0.21 o
  -3   2   4      155.40      159.04      1.50 o
  -2   2   4      252.70      268.15      2.35 o
  -1   2   4      148.54      126.75      1.17 o
   0   2   4      306.88      291.93      2.67 o
   1   2   4       21.54       21.23      0.33 o
   2   2   4      992.73      999.06      8.31 o
   3   2   4      134.30      130.91      1.35 o
   4   2   4        8.71       19.18      0.35 o
   5   2   4        0.44        0.03      0.16 o
   6   2   4      103.95      107.10      1.20 o
   7   2   4      136.52      144.32      2.46 o
   8   2   4       20.42       18.43      1.04 o
   9   2   4       53.98       54.43      2.13 o
  10   2   4       10.43        7.38      1.48 o
  11   2   4        1.50        1.80      1.27 o
 -11   3   4        3.09        2.05      1.39 o
 -10   3   4        4.30        6.02      1.08 o
  -9   3   4        0.00        1.69      0.78 o
  -8   3   4        0.88        0.95      0.67 o
  -7   3   4        1.71        0.34      0.47 o
  -6   3   4       21.13       17.12      0.58 o
  -5   3   4        0.01       -0.15      0.15 o
  -4   3   4       27.61       30.05      0.57 o
  -3   3   4      242.91      246.15      2.52 o
  -2   3   4       62.56       63.20      0.71 o
  -1   3   4      178.28      203.44      1.83 o
   0   3   4      333.88      316.32      2.74 o
   1   3   4      220.29      230.10      2.20 o
   2   3   4       12.13       20.85      0.45 o
   3   3   4       24.56       37.64      0.50 o
   4   3   4      123.00      107.29      1.38 o
   5   3   4      406.99      412.03      4.18 o
   6   3   4       73.15       69.24      1.48 o
   7   3   4      234.71      238.07      3.63 o
   8   3   4       27.75       24.38      1.50 o
   9   3   4        2.16        1.57      0.79 o
  10   3   4        4.48        2.50      1.23 o
  11   3   4        0.03       -0.06      1.15 o
 -11   4   4        0.43        0.41      1.33 o
 -10   4   4        0.00       -0.34      0.79 o
  -9   4   4        4.36        4.29      1.00 o
  -8   4   4        0.22        0.70      1.06 o
  -7   4   4        0.47        2.08      0.68 o
  -6   4   4        9.61       11.22      0.48 o
  -5   4   4        3.02        4.42      0.38 o
  -4   4   4       30.88       30.86      0.69 o
  -3   4   4       37.99       41.27      0.67 o
  -2   4   4       43.55       42.13      0.81 o
  -1   4   4       35.21       32.45      0.58 o
   0   4   4      153.78      141.01      1.67 o
   1   4   4       37.62       49.64      0.76 o
   2   4   4      191.95      172.82      2.02 o
   3   4   4      406.05      377.23      3.75 o
   4   4   4       24.03       20.27      0.55 o
   5   4   4      311.58      292.31      3.65 o
   6   4   4      214.52      198.92      3.09 o
   7   4   4       10.10       14.08      0.86 o
   8   4   4       24.96       23.76      1.94 o
   9   4   4        0.34        0.12      0.70 o
  10   4   4        5.95        4.61      1.00 o
  11   4   4        0.04       -0.51      1.03 o
 -10   5   4        1.83        1.22      1.01 o
  -9   5   4        3.61        4.16      0.93 o
  -8   5   4        2.48        2.13      0.81 o
  -7   5   4        0.63        1.62      0.66 o
  -6   5   4        2.44        0.49      0.91 o
  -5   5   4        5.01        3.40      0.35 o
  -4   5   4       76.77       76.84      1.20 o
  -3   5   4       81.16       80.26      1.18 o
  -2   5   4      280.49      289.54      3.01 o
  -1   5   4        5.90        6.07      0.25 o
   0   5   4        0.54        3.84      0.21 o
   1   5   4       41.04       34.37      0.56 o
   2   5   4      337.91      377.07      3.81 o
   3   5   4      442.87      459.46      5.04 o
   4   5   4      201.49      177.11      2.99 o
   5   5   4       41.01       45.78      1.03 o
   6   5   4        1.16        0.36      0.39 o
   7   5   4        0.00        0.22      0.58 o
   8   5   4       46.46       41.55      4.62 o
   9   5   4        0.06       -0.72      0.72 o
  10   5   4        0.89       -0.74      0.74 o
  11   5   4        1.81        3.07      1.48 o
 -10   6   4        0.35        0.47      0.92 o
  -9   6   4        3.02        2.81      0.98 o
  -8   6   4        2.69        4.29      1.65 o
  -7   6   4       42.09       40.51      1.83 o
  -6   6   4       35.45       36.54      1.35 o
  -5   6   4        1.51        1.74      0.48 o
  -4   6   4       26.10       25.22      0.71 o
  -3   6   4       53.73       53.59      0.95 o
  -2   6   4       19.01       25.32      0.62 o
  -1   6   4        0.03       -0.13      0.21 o
   0   6   4      489.21      526.77      5.62 o
   1   6   4      512.40      550.72      5.86 o
   2   6   4      133.83      124.72      1.84 o
   3   6   4      192.99      199.91      2.70 o
   4   6   4        3.82        5.11      0.43 o
   5   6   4       44.58       51.26      2.16 o
   6   6   4       85.61       70.12      2.30 o
   7   6   4       13.69       10.52      1.05 o
   8   6   4        7.52        3.98      0.84 o
   9   6   4        0.87       -0.76      0.76 o
  10   6   4        0.98        0.09      0.89 o
  -9   7   4        8.78        8.04      1.19 o
  -8   7   4        0.11        1.05      0.88 o
  -7   7   4        6.64        7.22      1.06 o
  -6   7   4        0.08        0.03      0.53 o
  -5   7   4       21.60       24.58      1.16 o
  -4   7   4       13.05       11.99      0.66 o
  -3   7   4       17.61       17.62      0.70 o
  -2   7   4      536.90      556.74      6.67 o
  -1   7   4      439.33      452.11      5.00 o
   0   7   4        2.17        2.00      0.34 o
   1   7   4      108.10      103.72      1.47 o
   2   7   4       63.91       65.54      1.23 o
   3   7   4        4.06        5.60      0.43 o
   4   7   4        1.62        0.42      0.70 o
   5   7   4        1.19        0.47      0.61 o
   6   7   4        9.54        4.60      1.27 o
   7   7   4        0.48        0.11      0.72 o
   8   7   4        3.34        1.74      1.15 o
   9   7   4        7.23       10.84      1.26 o
  10   7   4        2.96        1.76      1.01 o
  -9   8   4       18.05       17.82      2.32 o
  -8   8   4        0.29        1.13      1.35 o
  -7   8   4       23.75       20.52      1.84 o
  -6   8   4       10.56       11.98      0.92 o
  -5   8   4        7.47        9.09      0.80 o
  -4   8   4      121.27      129.99      6.37 o
  -3   8   4      128.94      130.62      2.74 o
  -2   8   4        0.23       -0.34      0.34 o
  -1   8   4       60.34       60.23      1.36 o
   0   8   4       29.07       30.12      0.96 o
   1   8   4        0.22       -0.28      0.34 o
   2   8   4       11.91       10.79      0.70 o
   3   8   4        6.81        9.10      0.69 o
   4   8   4        0.03        0.68      0.61 o
   5   8   4        3.23        1.33      0.70 o
   6   8   4        9.72        8.35      0.97 o
   7   8   4        5.04        2.01      0.87 o
   8   8   4        0.44        0.45      0.73 o
   9   8   4        1.08       -0.22      0.87 o
  -8   9   4        5.03        4.84      1.70 o
  -7   9   4        0.48        1.60      1.41 o
  -6   9   4       28.68       32.14      1.53 o
  -5   9   4       10.59        9.78      0.94 o
  -4   9   4        0.01       -0.54      0.54 o
  -3   9   4        2.03        1.25      0.70 o
  -2   9   4       27.36       27.07      1.16 o
  -1   9   4       59.06       60.19      1.67 o
   0   9   4        2.50        0.83      0.51 o
   1   9   4       22.62       20.40      1.23 o
   2   9   4       16.71       22.08      1.22 o
   3   9   4      112.28      103.36      3.01 o
   4   9   4       26.35       30.61      1.66 o
   5   9   4        0.48        0.41      0.70 o
   6   9   4        0.73        0.14      1.21 o
   7   9   4        0.10        0.10      0.80 o
   8   9   4        1.13        1.80      1.37 o
   9   9   4        5.11        4.69      1.84 o
  -7  10   4        0.11        0.47      1.41 o
  -6  10   4        1.17        0.78      0.91 o
  -5  10   4        0.42       -0.68      0.78 o
  -4  10   4        5.11        3.95      1.82 o
  -3  10   4       25.25       26.13      1.33 o
  -2  10   4        3.87        4.76      0.87 o
  -1  10   4        0.63       -0.63      0.63 o
   0  10   4       34.35       39.01      3.01 o
   1  10   4       45.48       42.03      2.07 o
   2  10   4       18.17       21.15      1.56 o
   3  10   4        5.53        5.71      0.94 o
   4  10   4       10.07        8.52      1.10 o
   5  10   4        5.82        5.27      1.03 o
   6  10   4        9.49        7.42      1.62 o
   7  10   4        1.05       -0.41      1.31 o
   8  10   4        3.76        2.87      1.54 o
  -6  11   4        2.43        0.39      0.97 o
  -5  11   4       13.42       13.54      1.38 o
  -4  11   4        4.03        2.21      1.01 o
  -3  11   4        0.31       -0.31      1.03 o
  -2  11   4        1.15        1.05      0.92 o
  -1  11   4       20.76       18.47      2.03 o
   0  11   4       64.65       67.96      3.59 o
   1  11   4        2.97        2.93      1.43 o
   2  11   4        0.53       -0.57      1.23 o
   3  11   4        0.28       -0.18      1.19 o
   4  11   4        0.10        0.80      1.21 o
   5  11   4        4.24        3.36      1.44 o
   6  11   4       13.76       16.46      2.07 o
   7  11   4       13.74       17.17      1.53 o
  -5  12   4        2.62        2.56      1.55 o
  -4  12   4        1.40       -0.07      0.97 o
  -3  12   4        2.65        1.23      1.00 o
  -2  12   4       34.18       38.29      2.15 o
  -1  12   4       13.54       14.39      1.45 o
   0  12   4        5.84        3.64      1.10 o
   1  12   4        0.00       -0.81      0.92 o
   2  12   4        5.14        1.39      1.37 o
   3  12   4        6.72        3.83      1.48 o
   4  12   4        0.94        0.37      1.31 o
   5  12   4        3.56        3.23      1.07 o
  -2  13   4        0.84        0.28      0.95 o
  -1  13   4        0.82       -0.98      0.98 o
   0  13   4        0.29       -0.94      0.94 o
   1  13   4        0.04       -0.80      0.92 o
   2  13   4        3.13        2.62      1.06 o
   3  13   4        0.61        0.17      1.00 o
  -3 -11   5        3.04        4.08      0.67 o
  -2 -11   5        0.22        0.10      0.47 o
  -1 -11   5        1.00        0.94      0.52 o
   0 -11   5        7.47        8.86      0.65 o
   1 -11   5        3.86        2.84      0.53 o
   2 -11   5        1.24        1.90      0.57 o
   3 -11   5        2.61        3.81      0.60 o
  -5 -10   5        4.99        5.13      0.72 o
  -4 -10   5        0.21       -0.47      0.52 o
  -3 -10   5        9.65       10.52      0.93 o
  -2 -10   5       11.36       13.55      1.00 o
  -1 -10   5        0.07       -0.45      0.45 o
   0 -10   5       11.01       11.69      0.65 o
   1 -10   5       14.33       16.17      0.79 o
   2 -10   5       18.54       17.42      0.82 o
   3 -10   5       14.17       15.34      0.79 o
   4 -10   5        0.35       -0.16      0.49 o
   5 -10   5        6.46        4.72      0.68 o
  -7  -9   5        0.76        0.48      1.06 o
  -6  -9   5        3.11        2.47      0.65 o
  -5  -9   5        9.21       10.09      0.79 o
  -4  -9   5       26.76       31.44      1.19 o
  -3  -9   5        0.39        0.13      0.48 o
  -2  -9   5       16.59       13.74      0.70 o
  -1  -9   5       13.51       14.45      0.68 o
   0  -9   5       20.35       19.04      0.76 o
   1  -9   5       47.09       50.19      1.18 o
   2  -9   5        0.03       -0.38      0.40 o
   3  -9   5       45.25       45.87      1.61 o
   4  -9   5        0.55        0.03      0.75 o
   5  -9   5        5.68        6.30      0.69 o
   6  -9   5        3.79        3.92      0.69 o
  -8  -8   5        0.07        0.21      0.88 o
  -7  -8   5        4.01        3.69      0.65 o
  -6  -8   5        3.08        3.97      0.52 o
  -5  -8   5        1.34        0.75      0.49 o
  -4  -8   5       20.92       16.68      0.89 o
  -3  -8   5       40.08       43.36      1.08 o
  -2  -8   5       31.21       28.74      0.86 o
  -1  -8   5       30.52       30.49      0.85 o
   0  -8   5        7.82        5.59      0.43 o
   1  -8   5        9.48        6.26      0.47 o
   2  -8   5       14.25       14.94      0.67 o
   3  -8   5       25.01       27.57      0.89 o
   4  -8   5       15.39       17.41      0.88 o
   5  -8   5       18.03       18.73      0.87 o
   6  -8   5       15.37       18.61      1.66 o
   7  -8   5        0.12        0.00      0.66 o
   8  -8   5        5.64        8.26      1.46 o
  -8  -7   5        0.28        0.27      0.64 o
  -7  -7   5        0.01        0.01      0.48 o
  -6  -7   5        4.76        3.58      0.49 o
  -5  -7   5        9.77       10.95      0.69 o
  -4  -7   5       55.51       51.76      1.36 o
  -3  -7   5       50.58       53.99      1.14 o
  -2  -7   5        0.46       -0.19      0.24 o
  -1  -7   5       12.29       13.59      0.58 o
   0  -7   5        4.26        3.59      0.30 o
   1  -7   5       33.50       32.33      0.68 o
   2  -7   5       84.25       89.65      1.50 o
   3  -7   5       52.10       50.87      0.98 o
   4  -7   5        0.72        0.29      0.68 o
   5  -7   5        0.58        0.63      0.47 o
   6  -7   5        0.00        0.45      0.50 o
   7  -7   5        4.86        5.20      0.66 o
   8  -7   5        0.71        1.47      0.66 o
  -9  -6   5        8.12        6.14      1.09 o
  -8  -6   5        5.21        5.40      0.68 o
  -7  -6   5       15.38       16.87      0.89 o
  -6  -6   5       38.67       39.01      1.49 o
  -5  -6   5       17.39       15.77      0.80 o
  -4  -6   5        5.28        4.91      0.49 o
  -3  -6   5       92.16       92.67      1.45 o
  -2  -6   5       30.78       27.77      0.65 o
  -1  -6   5       14.63       13.55      0.38 o
   0  -6   5       40.69       39.97      0.58 o
   1  -6   5      105.08      103.45      1.20 o
   2  -6   5       32.45       31.82      0.57 o
   3  -6   5       32.60       32.44      0.68 o
   4  -6   5        1.74        2.50      0.34 o
   5  -6   5        7.41        7.28      0.49 o
   6  -6   5        4.88        3.59      0.50 o
   7  -6   5        1.60        2.09      0.54 o
   8  -6   5        0.30       -0.51      0.51 o
   9  -6   5        0.01        0.45      1.13 o
 -10  -5   5        0.92       -1.11      1.11 o
  -9  -5   5        0.04        1.44      1.07 o
  -8  -5   5        8.72        6.95      0.68 o
  -7  -5   5       37.40       33.90      1.27 o
  -6  -5   5       18.51       18.11      0.98 o
  -5  -5   5       22.87       20.80      0.84 o
  -4  -5   5       12.11        9.28      0.42 o
  -3  -5   5       43.12       39.29      0.73 o
  -2  -5   5      145.09      140.68      1.52 o
  -1  -5   5      316.02      303.52      2.76 o
   0  -5   5      165.39      163.43      1.48 o
   1  -5   5       21.88       19.57      0.36 o
   2  -5   5       87.66       88.68      1.03 o
   3  -5   5       17.14       14.60      0.40 o
   4  -5   5       59.82       59.17      0.93 o
   5  -5   5        9.38        7.72      0.42 o
   6  -5   5       22.37       23.76      0.81 o
   7  -5   5        2.29        1.87      0.47 o
   8  -5   5        0.00        0.47      0.51 o
   9  -5   5        4.28        4.07      0.95 o
  10  -5   5        0.08        0.02      1.07 o
 -10  -4   5        0.81        0.00      1.13 o
  -9  -4   5        0.28        0.20      0.96 o
  -8  -4   5        2.00        1.14      0.52 o
  -7  -4   5       25.27       22.61      0.93 o
  -6  -4   5        2.07        1.85      0.31 o
  -5  -4   5       77.08       73.52      1.06 o
  -4  -4   5      173.67      162.88      1.79 o
  -3  -4   5      384.17      369.37      3.37 o
  -2  -4   5      484.61      474.43      4.18 o
  -1  -4   5      243.88      249.30      2.26 o
   0  -4   5       88.16       91.83      1.00 o
   1  -4   5       88.81      100.91      0.99 o
   2  -4   5        9.77       10.21      0.25 o
   3  -4   5        3.10        2.57      0.17 o
   4  -4   5       26.59       29.60      0.53 o
   5  -4   5        6.41        5.71      0.32 o
   6  -4   5       18.13       19.46      0.78 o
   7  -4   5        5.95        4.97      0.54 o
   8  -4   5        1.01        0.37      0.49 o
   9  -4   5        3.66        3.78      0.96 o
  10  -4   5        0.13        1.58      1.11 o
 -10  -3   5        1.40       -0.06      1.09 o
  -9  -3   5        0.21        0.57      1.00 o
  -8  -3   5       12.23       11.00      0.70 o
  -7  -3   5      137.22      136.34      2.09 o
  -6  -3   5      185.10      177.28      2.28 o
  -5  -3   5      139.37      133.61      1.51 o
  -4  -3   5      313.94      300.67      2.64 o
  -3  -3   5      596.58      607.04      5.33 o
  -2  -3   5       74.27       74.81      0.75 o
  -1  -3   5        1.03        1.93      0.14 o
   0  -3   5      167.61      168.37      4.02 o
   1  -3   5       58.26       75.98      2.19 o
   2  -3   5       36.82       40.89      0.47 o
   3  -3   5      117.17      127.94      1.20 o
   4  -3   5      137.15      141.08      1.37 o
   5  -3   5      130.16      122.12      1.68 o
   6  -3   5       28.16       26.34      0.84 o
   7  -3   5        1.94        1.01      0.41 o
   8  -3   5        2.44        1.69      0.61 o
   9  -3   5        2.82        2.43      0.69 o
  10  -3   5        4.95        4.76      1.35 o
 -11  -2   5        0.05       -1.07      1.07 o
 -10  -2   5        0.02        0.14      1.07 o
  -9  -2   5       18.03       20.09      1.95 o
  -8  -2   5        3.32        2.43      0.61 o
  -7  -2   5       78.84       77.07      1.63 o
  -6  -2   5      380.02      370.53      4.31 o
  -5  -2   5      314.87      313.28      2.94 o
  -4  -2   5       82.87       70.33      0.88 o
  -3  -2   5      171.10      171.38      1.65 o
  -2  -2   5      343.06      355.79      2.82 o
  -1  -2   5       52.84       87.43      1.43 o
   0  -2   5       30.07       36.65      0.99 o
   1  -2   5      267.24      263.15      5.82 o
   2  -2   5       19.21       18.56      0.31 o
   3  -2   5       20.14       17.12      0.35 o
   4  -2   5       37.75       45.71      0.61 o
   5  -2   5       77.79       75.47      1.06 o
   6  -2   5        4.22        2.81      0.37 o
   7  -2   5       37.63       42.84      1.31 o
   8  -2   5        5.16        4.14      1.11 o
   9  -2   5        1.95        3.32      0.77 o
  10  -2   5        1.29        0.72      1.31 o
  11  -2   5        7.31        9.29      1.74 o
 -11  -1   5        0.43        2.13      1.33 o
 -10  -1   5        0.37        0.68      1.03 o
  -9  -1   5       44.38       45.45      2.83 o
  -8  -1   5       85.95       83.32      2.54 o
  -7  -1   5       49.13       48.31      1.10 o
  -6  -1   5      296.93      289.42      3.75 o
  -5  -1   5      174.01      174.91      2.25 o
  -4  -1   5       45.13       36.51      0.57 o
  -3  -1   5       85.25      116.42      1.10 o
  -2  -1   5      156.80      157.54      1.39 o
  -1  -1   5      478.56      496.40      6.73 o
   0  -1   5      292.91      312.66      6.07 o
   1  -1   5      240.41      244.83      3.47 o
   2  -1   5      654.98      786.49      7.28 o
   3  -1   5      199.94      216.88      1.98 o
   4  -1   5      156.38      174.10      1.77 o
   5  -1   5      217.29      232.11      2.51 o
   6  -1   5      177.98      173.92      2.19 o
   7  -1   5        2.07        0.81      0.49 o
   8  -1   5        1.61        0.10      0.62 o
   9  -1   5       44.89       43.72      1.56 o
  10  -1   5       89.80       94.45      4.31 o
  11  -1   5        1.74        2.69      1.43 o
 -11   0   5        9.91        7.10      1.19 o
 -10   0   5       48.84       46.69      2.14 o
  -9   0   5        7.19        5.21      1.39 o
  -8   0   5       17.07       15.30      0.92 o
  -7   0   5        3.65        2.22      0.50 o
  -6   0   5       94.00       90.53      1.51 o
  -5   0   5        0.06        0.09      0.19 o
  -4   0   5      358.33      347.65      3.12 o
  -3   0   5      632.89      622.45      5.65 o
  -2   0   5      957.68     1013.03      8.63 o
  -1   0   5     1034.30     1142.43     11.41 o
   0   0   5       22.81       32.76      0.65 o
   1   0   5      120.80      134.23      1.57 o
   2   0   5      205.69      216.11      1.91 o
   3   0   5      165.02      160.27      1.67 o
   4   0   5      239.15      238.29      2.65 o
   5   0   5      106.28      119.36      1.43 o
   6   0   5      254.33      248.65      2.92 o
   7   0   5      183.94      181.77      2.89 o
   8   0   5       64.14       60.40      1.70 o
   9   0   5        0.82       -0.17      0.75 o
  10   0   5        4.64        5.04      1.39 o
  11   0   5        0.56       -1.13      1.13 o
 -11   1   5        4.00        3.07      1.04 o
 -10   1   5        1.56       -0.57      0.81 o
  -9   1   5        8.67        8.29      2.59 o
  -8   1   5       15.96       15.75      0.82 o
  -7   1   5        6.61        6.12      0.49 o
  -6   1   5      451.25      441.18      5.39 o
  -5   1   5     1053.56     1072.96      8.32 o
  -4   1   5      269.00      268.85      2.35 o
  -3   1   5      685.51      651.66      5.92 o
  -2   1   5      471.52      460.32      4.49 o
  -1   1   5        2.31        2.77      0.13 o
   0   1   5      239.26      235.12      2.50 o
   1   1   5      142.96      147.21      1.39 o
   2   1   5      910.38     1025.89      9.01 o
   3   1   5     1201.81     1325.60     13.41 o
   4   1   5      291.97      303.64      3.08 o
   5   1   5      225.57      233.80      2.51 o
   6   1   5       78.52       74.51      1.19 o
   7   1   5        3.43        0.35      0.45 o
   8   1   5       13.03       13.82      0.99 o
   9   1   5        9.16        9.98      1.48 o
  10   1   5        1.45        1.25      1.09 o
  11   1   5        3.66        3.90      1.39 o
 -11   2   5        0.25       -0.68      1.19 o
 -10   2   5        3.92        4.00      1.00 o
  -9   2   5       10.00       10.05      1.10 o
  -8   2   5      139.35      139.79      3.02 o
  -7   2   5      193.64      188.49      3.13 o
  -6   2   5       48.69       44.76      1.29 o
  -5   2   5      690.96      670.31      6.18 o
  -4   2   5      274.90      277.88      3.04 o
  -3   2   5       41.34       35.64      0.53 o
  -2   2   5       24.54       18.79      0.34 o
  -1   2   5       75.88       77.37      0.88 o
   0   2   5      704.44      807.45      7.65 o
   1   2   5      352.96      382.68      4.05 o
   2   2   5      127.85      152.32      1.51 o
   3   2   5     1232.55     1368.28     12.14 o
   4   2   5       52.21       56.45      0.76 o
   5   2   5       17.14       17.14      0.45 o
   6   2   5        9.97        8.55      0.54 o
   7   2   5      166.30      177.79      2.89 o
   8   2   5        0.03       -0.44      0.44 o
   9   2   5        6.47        3.73      1.17 o
  10   2   5       13.38       11.64      1.68 o
  11   2   5        8.51        8.36      1.56 o
 -11   3   5        0.60       -0.53      1.29 o
 -10   3   5       11.57       11.48      1.84 o
  -9   3   5       68.35       75.17      3.78 o
  -8   3   5       22.86       24.78      1.53 o
  -7   3   5       53.59       53.72      1.52 o
  -6   3   5       19.34       20.83      0.73 o
  -5   3   5      428.17      428.74      4.06 o
  -4   3   5       34.07       35.43      0.61 o
  -3   3   5        3.37        5.41      0.21 o
  -2   3   5        1.52        4.81      0.18 o
  -1   3   5      193.07      193.31      1.76 o
   0   3   5       44.26       48.97      0.61 o
   1   3   5      738.23      813.03      7.26 o
   2   3   5       41.62       53.01      0.66 o
   3   3   5       31.31       31.39      0.47 o
   4   3   5      169.58      175.84      1.83 o
   5   3   5       38.32       39.21      0.80 o
   6   3   5        0.22        0.25      0.38 o
   7   3   5      118.38      118.66      2.17 o
   8   3   5       82.32       85.31      2.59 o
   9   3   5       11.80        9.51      1.50 o
  10   3   5        7.37        7.03      1.37 o
  11   3   5        3.96        3.49      1.39 o
 -11   4   5        6.03        6.25      1.72 o
 -10   4   5        0.58        2.21      1.29 o
  -9   4   5        4.36        5.74      1.08 o
  -8   4   5       25.28       27.26      1.55 o
  -7   4   5       93.17       92.89      4.02 o
  -6   4   5        0.01        0.33      0.33 o
  -5   4   5       54.72       51.59      1.25 o
  -4   4   5      358.01      342.93      4.57 o
  -3   4   5       45.47       46.28      0.68 o
  -2   4   5        3.33        5.02      0.22 o
  -1   4   5       18.38       21.24      0.38 o
   0   4   5       20.41       23.16      0.39 o
   1   4   5       54.82       55.05      0.71 o
   2   4   5        0.58        0.09      0.14 o
   3   4   5        0.25        0.29      0.16 o
   4   4   5      183.12      197.41      2.19 o
   5   4   5      174.27      177.76      2.64 o
   6   4   5      130.68      134.70      2.31 o
   7   4   5      125.81      119.66      2.21 o
   8   4   5       93.21       96.08      2.92 o
   9   4   5        2.49        3.60      0.88 o
  10   4   5        1.76        0.88      1.11 o
  11   4   5        0.60       -0.16      1.15 o
 -10   5   5        0.53        0.59      1.15 o
  -9   5   5       11.97       11.18      1.22 o
  -8   5   5       24.91       28.95      1.73 o
  -7   5   5       25.28       26.75      1.48 o
  -6   5   5       34.64       35.28      1.15 o
  -5   5   5        2.04        2.76      0.44 o
  -4   5   5      206.02      195.24      3.30 o
  -3   5   5       19.73       18.86      0.56 o
  -2   5   5        0.34        0.35      0.15 o
  -1   5   5        6.98        8.62      0.38 o
   0   5   5      281.86      327.19      3.30 o
   1   5   5       35.94       39.86      0.73 o
   2   5   5      319.06      326.94      3.63 o
   3   5   5      287.16      282.97      3.22 o
   4   5   5      349.68      368.39      3.95 o
   5   5   5      319.23      306.00      4.39 o
   6   5   5      130.98      127.91      2.27 o
   7   5   5        8.79        8.60      0.89 o
   8   5   5       26.46       32.39      1.66 o
   9   5   5        2.98        2.15      0.85 o
  10   5   5        0.85       -0.29      0.98 o
  11   5   5        0.17        0.00      1.27 o
 -10   6   5        2.83        5.08      1.99 o
  -9   6   5        2.20        2.67      0.90 o
  -8   6   5        9.82       14.48      1.33 o
  -7   6   5        5.16        6.05      0.92 o
  -6   6   5       61.43       60.00      3.25 o
  -5   6   5       17.27       16.18      0.91 o
  -4   6   5      142.20      140.75      2.12 o
  -3   6   5       14.05       13.22      0.52 o
  -2   6   5       52.30       52.95      0.92 o
  -1   6   5       23.37       22.01      0.73 o
   0   6   5       47.25       43.31      0.90 o
   1   6   5      146.63      136.65      1.96 o
   2   6   5      148.13      151.20      2.14 o
   3   6   5      410.98      387.46      5.40 o
   4   6   5      326.48      300.00      3.43 o
   5   6   5       40.28       44.24      1.17 o
   6   6   5        0.79        2.54      0.66 o
   7   6   5       18.27       16.96      1.25 o
   8   6   5       42.73       37.63      1.91 o
   9   6   5        8.99        7.51      1.12 o
  10   6   5        4.92        5.08      1.58 o
  -9   7   5        1.84        1.19      0.94 o
  -8   7   5       33.28       35.54      2.04 o
  -7   7   5       28.78       31.73      1.78 o
  -6   7   5       13.27       14.35      1.11 o
  -5   7   5        0.26       -0.58      0.58 o
  -4   7   5       17.18       16.90      1.52 o
  -3   7   5       94.42       92.90      1.59 o
  -2   7   5        0.51        0.66      0.29 o
  -1   7   5       10.50       10.56      0.45 o
   0   7   5       40.88       42.02      0.84 o
   1   7   5      171.90      162.07      2.08 o
   2   7   5      223.97      210.54      2.86 o
   3   7   5       88.07       93.28      1.58 o
   4   7   5        1.13        2.81      0.53 o
   5   7   5       61.54       63.38      2.18 o
   6   7   5      110.75       95.59      2.91 o
   7   7   5       34.47       28.07      1.73 o
   8   7   5       24.79       28.14      2.49 o
   9   7   5       49.02       57.77      2.48 o
  10   7   5        1.14       -1.03      1.23 o
  -9   8   5        0.26        1.27      1.43 o
  -8   8   5        0.01        1.09      0.91 o
  -7   8   5        8.34       11.02      1.26 o
  -6   8   5        2.31        1.76      0.75 o
  -5   8   5       13.27       13.49      1.15 o
  -4   8   5       35.42       35.19      1.65 o
  -3   8   5       96.28       97.35      4.38 o
  -2   8   5       42.39       41.62      1.34 o
  -1   8   5      112.09      111.16      2.07 o
   0   8   5       89.28       88.04      1.54 o
   1   8   5       38.13       34.24      1.05 o
   2   8   5        0.04       -0.39      0.40 o
   3   8   5       15.58       15.79      1.14 o
   4   8   5      249.98      211.81      4.95 o
   5   8   5      126.31      112.62      3.21 o
   6   8   5        8.84       11.79      1.16 o
   7   8   5       34.33       38.13      1.93 o
   8   8   5       13.86       11.23      1.26 o
   9   8   5        2.43        2.12      1.04 o
  -8   9   5        3.69        1.91      1.46 o
  -7   9   5       10.13       10.46      2.71 o
  -6   9   5       28.00       30.64      1.53 o
  -5   9   5       21.46       21.25      2.02 o
  -4   9   5       48.15       49.07      2.14 o
  -3   9   5       12.33        9.36      1.05 o
  -2   9   5        0.10       -0.35      0.60 o
  -1   9   5       16.18       14.80      1.10 o
   0   9   5        7.18        5.88      0.81 o
   1   9   5        2.18        2.57      0.72 o
   2   9   5       81.45       65.33      2.23 o
   3   9   5       80.04       79.04      2.60 o
   4   9   5        9.89       10.13      1.06 o
   5   9   5       28.73       33.78      1.77 o
   6   9   5       48.33       51.81      2.22 o
   7   9   5        0.27       -0.09      0.75 o
   8   9   5        0.73        0.56      0.96 o
  -7  10   5        4.75        3.40      1.66 o
  -6  10   5        4.89        3.61      1.05 o
  -5  10   5       13.40       11.24      1.03 o
  -4  10   5        0.60        0.23      0.64 o
  -3  10   5        1.42       -0.14      0.71 o
  -2  10   5        2.72        2.78      0.77 o
  -1  10   5        1.01        0.39      0.72 o
   0  10   5        9.55        8.74      1.03 o
   1  10   5       19.00       18.67      2.13 o
   2  10   5        1.76        1.29      0.79 o
   3  10   5        8.15       12.35      1.75 o
   4  10   5       94.17       90.87      2.99 o
   5  10   5       29.49       28.17      1.78 o
   6  10   5       10.00       10.12      1.17 o
   7  10   5       31.20       35.36      3.08 o
   8  10   5       13.57       11.58      2.19 o
  -6  11   5        5.42        4.24      1.13 o
  -5  11   5        2.75        1.51      0.98 o
  -4  11   5        0.23       -0.87      0.87 o
  -3  11   5        0.02       -0.85      0.85 o
  -2  11   5       12.38       14.14      1.30 o
  -1  11   5        0.31        0.11      0.87 o
   0  11   5       12.63       11.79      1.73 o
   1  11   5       30.17       31.74      1.78 o
   2  11   5       38.07       38.83      1.96 o
   3  11   5       26.67       30.05      1.82 o
   4  11   5       17.26       15.93      1.95 o
   5  11   5       34.69       34.03      2.87 o
   6  11   5       17.80       18.61      2.34 o
  -5  12   5        0.01       -1.33      1.33 o
  -4  12   5        1.00        0.02      1.01 o
  -3  12   5        0.88        1.60      1.03 o
  -2  12   5        1.39        1.36      2.13 o
  -1  12   5        9.18        9.76      1.80 o
   0  12   5       14.62       11.52      1.80 o
   1  12   5       26.68       30.89      2.71 o
   2  12   5       10.54        9.90      1.74 o
   3  12   5        4.47        5.47      1.64 o
   4  12   5        6.40        8.65      1.84 o
   5  12   5       19.18       19.07      2.36 o
  -2  13   5        4.18        1.98      1.20 o
  -1  13   5        2.03        2.44      1.12 o
   0  13   5        3.57        3.50      1.07 o
   1  13   5        6.20        4.82      2.33 o
   2  13   5        4.30        4.26      1.60 o
   3  13   5        5.99        7.77      1.76 o
  -1 -11   6       11.35       12.56      0.71 o
   0 -11   6        2.21        2.55      0.55 o
   1 -11   6        0.93       -0.10      0.41 o
  -4 -10   6       17.81       18.23      0.97 o
  -3 -10   6        5.40        4.21      0.60 o
  -2 -10   6        7.00        7.06      0.56 o
  -1 -10   6       12.88       13.43      0.67 o
   0 -10   6        1.20        1.09      0.41 o
   1 -10   6        0.02       -0.38      0.38 o
   2 -10   6        0.96        0.90      0.44 o
   3 -10   6        0.82        1.11      0.47 o
   4 -10   6        0.64       -0.20      0.47 o
  -6  -9   6        6.12        7.56      0.73 o
  -5  -9   6       30.75       35.06      2.08 o
  -4  -9   6       35.86       39.24      1.30 o
  -3  -9   6        6.08        5.01      0.57 o
  -2  -9   6        0.55        0.20      0.36 o
  -1  -9   6        3.24        2.41      0.40 o
   0  -9   6       10.76        9.72      0.55 o
   1  -9   6        0.09       -0.27      0.55 o
   2  -9   6        1.93        1.15      0.42 o
   3  -9   6        4.23        3.86      0.49 o
   4  -9   6        0.36       -0.13      0.44 o
   5  -9   6        0.05       -0.47      0.47 o
   6  -9   6        7.83        7.87      0.85 o
  -7  -8   6       21.48       25.80      1.16 o
  -6  -8   6       17.81       20.11      1.23 o
  -5  -8   6        6.09        5.19      0.60 o
  -4  -8   6       14.85       15.36      1.06 o
  -3  -8   6        9.95        7.95      0.59 o
  -2  -8   6        1.16        0.36      0.32 o
  -1  -8   6        3.40        2.59      0.37 o
   0  -8   6        1.87        1.28      0.34 o
   1  -8   6       23.35       20.14      0.70 o
   2  -8   6        6.05        4.02      0.44 o
   3  -8   6       21.36       20.96      0.81 o
   4  -8   6        3.17        2.89      0.49 o
   5  -8   6        0.60       -0.45      0.45 o
   6  -8   6       23.43       21.09      1.30 o
   7  -8   6        0.01       -0.14      0.94 o
  -8  -7   6       25.10       28.52      1.46 o
  -7  -7   6        0.19       -0.16      0.63 o
  -6  -7   6        0.04       -0.36      0.36 o
  -5  -7   6       27.68       27.89      1.19 o
  -4  -7   6       18.48       19.13      0.85 o
  -3  -7   6       20.38       21.85      0.85 o
  -2  -7   6        1.77        1.15      0.30 o
  -1  -7   6       31.59       23.42      0.52 o
   0  -7   6       56.36       49.86      0.80 o
   1  -7   6      249.65      242.24      3.24 o
   2  -7   6        1.70        1.37      0.30 o
   3  -7   6       22.49       20.82      0.68 o
   4  -7   6        3.87        1.21      0.45 o
   5  -7   6        2.14        1.66      0.48 o
   6  -7   6       62.00       68.92      1.80 o
   7  -7   6       20.09       22.75      1.05 o
   8  -7   6        1.33        1.66      0.60 o
  -9  -6   6        0.05        0.88      1.05 o
  -8  -6   6        2.68        1.30      0.56 o
  -7  -6   6       29.92       36.14      1.20 o
  -6  -6   6        4.82        5.52      0.72 o
  -5  -6   6       11.98       10.67      0.66 o
  -4  -6   6       41.40       40.60      1.61 o
  -3  -6   6        3.91        7.67      0.39 o
  -2  -6   6       84.84       73.85      1.06 o
  -1  -6   6      351.99      311.24      3.05 o
   0  -6   6       42.98       42.65      0.63 o
   1  -6   6       15.99       17.24      0.47 o
   2  -6   6       19.46       20.51      0.56 o
   3  -6   6       17.12       17.58      0.49 o
   4  -6   6      123.58      126.17      1.76 o
   5  -6   6        4.34        4.12      0.47 o
   6  -6   6        8.08        8.18      0.55 o
   7  -6   6        0.85        1.52      0.52 o
   8  -6   6        7.98        8.51      0.71 o
   9  -6   6        0.83        1.11      0.83 o
  -9  -5   6        6.73        5.95      1.37 o
  -8  -5   6       20.20       21.96      1.04 o
  -7  -5   6       17.94       18.81      0.87 o
  -6  -5   6        9.02        8.01      0.51 o
  -5  -5   6       15.84       16.46      0.71 o
  -4  -5   6      187.93      179.45      3.11 o
  -3  -5   6      290.50      269.48      2.95 o
  -2  -5   6      119.25      121.63      1.35 o
  -1  -5   6        1.34        0.95      0.17 o
   0  -5   6       86.94       84.75      1.14 o
   1  -5   6        0.72        0.54      0.28 o
   2  -5   6       10.60       10.67      0.30 o
   3  -5   6        0.00       -0.18      0.18 o
   4  -5   6        7.49        7.22      0.36 o
   5  -5   6        4.94        5.01      0.43 o
   6  -5   6       13.49       14.97      0.68 o
   7  -5   6        7.20        7.29      0.60 o
   8  -5   6       16.49       19.02      0.96 o
   9  -5   6        2.04        3.00      1.14 o
 -10  -4   6        3.98        3.01      1.21 o
  -9  -4   6        1.49        0.02      1.00 o
  -8  -4   6        7.08        5.91      0.61 o
  -7  -4   6       47.75       47.67      1.29 o
  -6  -4   6       80.75       82.60      1.60 o
  -5  -4   6       36.14       32.13      0.70 o
  -4  -4   6      203.67      210.41      2.28 o
  -3  -4   6      176.32      181.51      1.91 o
  -2  -4   6        9.42        6.03      0.20 o
  -1  -4   6       20.28       20.66      0.76 o
   0  -4   6        7.15        6.22      0.54 o
   1  -4   6       22.20       19.60      0.42 o
   2  -4   6       29.87       31.12      0.50 o
   3  -4   6       20.63       17.75      0.36 o
   4  -4   6       13.49       12.71      0.38 o
   5  -4   6       50.22       49.29      0.80 o
   6  -4   6       21.45       21.81      0.82 o
   7  -4   6        8.89        8.57      0.61 o
   8  -4   6        7.28        7.38      0.65 o
   9  -4   6        0.70        1.02      0.64 o
  10  -4   6        1.29        1.56      1.17 o
 -10  -3   6        0.49       -0.88      0.88 o
  -9  -3   6        5.15        6.25      1.02 o
  -8  -3   6       23.45       23.98      0.99 o
  -7  -3   6       59.23       57.30      1.20 o
  -6  -3   6      127.49      131.65      1.83 o
  -5  -3   6      142.93      146.71      1.66 o
  -4  -3   6        7.30        9.35      0.31 o
  -3  -3   6        0.00        0.15      0.33 o
  -2  -3   6       31.35       33.69      0.50 o
  -1  -3   6       40.15       37.97      1.13 o
   0  -3   6       90.43       95.45      2.66 o
   1  -3   6        1.24        0.50      0.43 o
   2  -3   6      153.90      165.36      2.14 o
   3  -3   6       77.79       76.83      0.83 o
   4  -3   6      114.87      114.12      1.29 o
   5  -3   6       84.58       84.78      1.18 o
   6  -3   6        7.47        8.34      0.51 o
   7  -3   6       15.32       16.26      0.79 o
   8  -3   6        6.95        8.03      0.73 o
   9  -3   6       15.10       16.74      1.02 o
  10  -3   6        2.17        4.47      1.33 o
 -10  -2   6        3.41        4.18      1.29 o
  -9  -2   6       17.71       19.45      1.40 o
  -8  -2   6       48.94       50.15      2.03 o
  -7  -2   6      124.49      121.50      2.21 o
  -6  -2   6       20.05       22.15      0.74 o
  -5  -2   6        3.01        1.32      0.23 o
  -4  -2   6        5.27        3.54      0.21 o
  -3  -2   6      152.59      155.66      1.53 o
  -2  -2   6       38.51       37.92      0.43 o
  -1  -2   6      172.69      188.53      3.40 o
   0  -2   6      209.44      227.78      4.01 o
   1  -2   6       61.53       56.79      1.78 o
   2  -2   6       16.52       15.60      0.54 o
   3  -2   6      119.09      122.22      1.19 o
   4  -2   6       89.02       85.22      0.95 o
   5  -2   6      156.95      156.43      2.29 o
   6  -2   6       13.46       13.24      0.57 o
   7  -2   6       25.74       27.22      1.36 o
   8  -2   6       27.68       29.39      1.79 o
   9  -2   6        4.75        5.67      0.76 o
  10  -2   6        1.58        0.16      1.17 o
 -11  -1   6        9.92        7.45      1.82 o
 -10  -1   6       19.54       20.69      2.15 o
  -9  -1   6        8.01        7.59      1.39 o
  -8  -1   6        1.64        1.62      0.58 o
  -7  -1   6       24.60       21.50      0.88 o
  -6  -1   6        0.02       -0.40      0.40 o
  -5  -1   6       14.25       14.25      0.44 o
  -4  -1   6      158.23      156.61      1.57 o
  -3  -1   6      467.57      498.49      4.14 o
  -2  -1   6      119.00      136.49      1.30 o
  -1  -1   6       95.52      116.95      2.25 o
   0  -1   6       32.86       46.55      1.16 o
   1  -1   6      625.87      682.51     10.89 o
   2  -1   6      146.49      164.61      1.76 o
   3  -1   6        8.88        8.46      0.23 o
   4  -1   6       86.35       86.00      0.99 o
   5  -1   6      135.25      129.06      1.99 o
   6  -1   6      110.75      108.47      2.23 o
   7  -1   6        5.00        4.98      0.57 o
   8  -1   6        1.31        0.77      0.56 o
   9  -1   6       37.18       41.38      3.10 o
  10  -1   6       55.92       64.74      3.49 o
  11  -1   6        1.63        2.64      1.37 o
 -11   0   6        1.85        1.63      0.94 o
 -10   0   6        8.32        9.41      1.96 o
  -9   0   6        4.56        2.77      0.83 o
  -8   0   6        5.93        3.68      0.57 o
  -7   0   6        7.87        6.18      0.55 o
  -6   0   6      235.93      223.13      2.76 o
  -5   0   6       84.56       83.87      1.01 o
  -4   0   6       10.29       11.09      0.36 o
  -3   0   6      351.83      406.60      3.77 o
  -2   0   6      635.37      723.02      6.50 o
  -1   0   6      414.51      455.55      4.63 o
   0   0   6       67.55       81.99      1.59 o
   1   0   6        1.33        1.48      0.33 o
   2   0   6      113.20      102.32      0.97 o
   3   0   6       11.61       18.76      0.35 o
   4   0   6      216.14      219.31      2.28 o
   5   0   6      264.17      270.56      3.05 o
   6   0   6      145.87      149.69      2.69 o
   7   0   6       53.72       54.89      1.66 o
   8   0   6      220.67      224.41      4.06 o
   9   0   6       15.85       19.47      1.13 o
  10   0   6       21.10       18.02      1.93 o
  11   0   6        7.72        6.81      1.64 o
 -11   1   6        0.23        0.37      1.21 o
 -10   1   6        0.08       -0.72      0.72 o
  -9   1   6        0.04       -0.61      0.70 o
  -8   1   6       18.96       16.05      0.83 o
  -7   1   6       19.04       16.74      0.72 o
  -6   1   6      181.71      171.25      2.83 o
  -5   1   6      223.87      240.54      2.33 o
  -4   1   6      257.02      276.00      2.77 o
  -3   1   6       70.69       72.00      0.92 o
  -2   1   6       21.88       20.71      0.39 o
  -1   1   6       11.58       10.90      0.26 o
   0   1   6      110.75      150.34      1.64 o
   1   1   6      180.38      214.55      1.98 o
   2   1   6     1081.88     1169.71     10.26 o
   3   1   6      691.00      749.78      7.14 o
   4   1   6      174.51      171.26      2.00 o
   5   1   6      171.69      166.05      1.88 o
   6   1   6      622.94      633.62      7.36 o
   7   1   6        8.66        8.13      0.75 o
   8   1   6      103.73      102.25      2.45 o
   9   1   6        1.64        2.84      0.84 o
  10   1   6       22.22       22.14      2.15 o
  11   1   6        0.94        0.59      1.17 o
 -11   2   6        0.05       -1.07      1.07 o
 -10   2   6       13.41       11.66      1.72 o
  -9   2   6       17.47       13.14      1.74 o
  -8   2   6       48.38       43.71      1.90 o
  -7   2   6       76.18       76.26      1.65 o
  -6   2   6      184.39      179.26      2.56 o
  -5   2   6        1.57        1.94      0.32 o
  -4   2   6       33.54       38.52      0.68 o
  -3   2   6       65.40       74.02      0.96 o
  -2   2   6      424.57      505.18      5.27 o
  -1   2   6      425.64      483.51      5.02 o
   0   2   6     1177.43     1280.57     12.01 o
   1   2   6     1049.49     1091.64     11.21 o
   2   2   6      229.48      242.04      2.66 o
   3   2   6       42.79       32.91      0.74 o
   4   2   6      165.52      143.34      1.72 o
   5   2   6       30.73       29.80      0.64 o
   6   2   6       12.25       12.05      0.64 o
   7   2   6       55.19       55.81      1.82 o
   8   2   6       62.17       64.58      2.38 o
   9   2   6       25.06       22.39      2.03 o
  10   2   6       10.99       11.15      1.62 o
  11   2   6        4.05        3.75      1.44 o
 -11   3   6        4.96        5.72      1.68 o
 -10   3   6       18.89       18.53      2.11 o
  -9   3   6       50.71       49.57      3.16 o
  -8   3   6        3.11        1.13      0.74 o
  -7   3   6       27.84       26.15      1.01 o
  -6   3   6        0.16       -0.16      0.35 o
  -5   3   6        3.04        0.87      0.38 o
  -4   3   6        1.86        2.59      0.26 o
  -3   3   6      177.38      180.48      1.85 o
  -2   3   6      269.52      269.52      2.58 o
  -1   3   6      139.31      133.30      1.37 o
   0   3   6        4.72        4.51      0.21 o
   1   3   6      130.11      155.40      1.67 o
   2   3   6       39.28       30.39      0.52 o
   3   3   6      127.34      135.65      1.59 o
   4   3   6        1.05        0.70      0.24 o
   5   3   6      365.84      356.84      4.43 o
   6   3   6      306.37      304.74      5.35 o
   7   3   6      139.70      144.77      2.52 o
   8   3   6       15.16       15.80      1.95 o
   9   3   6       15.46       15.03      1.76 o
  10   3   6        0.46        0.80      1.00 o
  11   3   6        0.37       -1.09      1.09 o
 -10   4   6        0.17        0.49      1.21 o
  -9   4   6        1.59        2.40      1.21 o
  -8   4   6        0.91       -0.04      0.88 o
  -7   4   6        1.76        0.96      0.60 o
  -6   4   6        0.49       -0.36      0.36 o
  -5   4   6      225.15      213.14      3.56 o
  -4   4   6       27.75       27.91      0.61 o
  -3   4   6        8.28        8.16      0.30 o
  -2   4   6       29.44       32.03      0.51 o
  -1   4   6      399.26      433.97      3.79 o
   0   4   6        7.24        3.10      0.20 o
   1   4   6        8.74        6.65      0.24 o
   2   4   6       98.83      101.95      1.16 o
   3   4   6     1055.66     1049.23      9.96 o
   4   4   6      155.83      156.34      1.93 o
   5   4   6      111.11      100.72      1.82 o
   6   4   6      173.70      157.86      3.19 o
   7   4   6      116.71      117.88      2.20 o
   8   4   6        4.80        6.52      1.03 o
   9   4   6        0.25       -0.02      0.96 o
  10   4   6        0.43        0.62      1.13 o
  11   4   6        0.42        1.09      1.27 o
 -10   5   6        0.22       -0.04      1.05 o
  -9   5   6        4.82        3.98      1.41 o
  -8   5   6        0.95        0.27      1.58 o
  -7   5   6        6.40        3.97      0.86 o
  -6   5   6        1.00        0.27      0.50 o
  -5   5   6       91.39       90.98      1.79 o
  -4   5   6        2.27        1.06      0.36 o
  -3   5   6        0.19       -0.20      0.20 o
  -2   5   6        1.52        1.55      0.20 o
  -1   5   6       36.57       41.66      0.64 o
   0   5   6       70.29       70.94      0.90 o
   1   5   6      615.95      632.16      6.19 o
   2   5   6       33.83       29.00      0.61 o
   3   5   6      331.44      338.66      3.89 o
   4   5   6      403.05      389.85      3.96 o
   5   5   6       52.94       45.32      1.17 o
   6   5   6       58.36       55.27      1.36 o
   7   5   6       37.74       35.91      1.68 o
   8   5   6        6.80        8.76      1.62 o
   9   5   6        1.19        1.23      1.09 o
  10   5   6        0.47        0.51      1.19 o
 -10   6   6        0.31        0.33      1.33 o
  -9   6   6        2.02        1.13      0.97 o
  -8   6   6       16.05       16.06      1.35 o
  -7   6   6        3.10        2.10      0.81 o
  -6   6   6       14.43       14.77      1.19 o
  -5   6   6        0.95        0.73      0.49 o
  -4   6   6       54.74       54.35      1.31 o
  -3   6   6       12.73       13.23      0.66 o
  -2   6   6        5.60        5.03      0.31 o
  -1   6   6       89.56       89.63      1.23 o
   0   6   6       14.48       14.14      0.48 o
   1   6   6      463.02      480.98      5.80 o
   2   6   6      211.49      207.44      3.74 o
   3   6   6       63.22       54.08      1.10 o
   4   6   6      149.06      138.23      1.99 o
   5   6   6       11.87       11.26      0.68 o
   6   6   6       15.59       15.69      0.95 o
   7   6   6        9.74        7.27      0.92 o
   8   6   6       22.11       24.84      1.52 o
   9   6   6        0.05       -0.88      0.88 o
  10   6   6        1.28        2.85      1.41 o
  -9   7   6        0.24        0.43      0.88 o
  -8   7   6        0.71        1.61      0.92 o
  -7   7   6        0.02       -0.50      0.87 o
  -6   7   6        0.29        0.03      0.74 o
  -5   7   6        1.95        1.18      0.70 o
  -4   7   6       44.46       46.48      1.82 o
  -3   7   6       71.09       69.07      1.50 o
  -2   7   6      126.92      126.91      1.95 o
  -1   7   6      194.91      198.01      2.72 o
   0   7   6        0.66       -0.22      0.22 o
   1   7   6       36.22       34.08      0.87 o
   2   7   6       73.19       68.97      1.40 o
   3   7   6        3.16        2.66      0.46 o
   4   7   6       58.57       61.14      1.44 o
   5   7   6       21.10       20.93      1.88 o
   6   7   6       25.57       24.33      1.43 o
   7   7   6       34.62       34.05      1.76 o
   8   7   6       11.09       10.64      2.78 o
   9   7   6        0.58        0.14      1.17 o
  10   7   6        0.16        1.56      1.39 o
  -9   8   6        0.11        0.31      0.90 o
  -8   8   6        0.36        0.65      1.73 o
  -7   8   6        0.56        0.77      0.90 o
  -6   8   6        0.42       -0.79      0.79 o
  -5   8   6       20.73       23.56      1.55 o
  -4   8   6        4.45        3.96      1.03 o
  -3   8   6       37.26       36.02      1.68 o
  -2   8   6       11.46       11.25      0.95 o
  -1   8   6        4.58        3.62      0.59 o
   0   8   6        5.73        4.12      0.58 o
   1   8   6        0.56       -0.43      0.43 o
   2   8   6       42.10       49.63      1.49 o
   3   8   6       46.07       46.79      1.86 o
   4   8   6       91.53       81.55      2.57 o
   5   8   6       75.97       74.30      2.55 o
   6   8   6       11.11       11.51      1.17 o
   7   8   6       11.68       10.86      1.88 o
   8   8   6        1.13       -0.10      0.85 o
   9   8   6        3.82        2.11      1.39 o
  -8   9   6        0.13       -0.94      1.11 o
  -7   9   6        0.32        0.73      1.50 o
  -6   9   6        4.25        4.48      1.26 o
  -5   9   6       10.65        8.98      1.10 o
  -4   9   6        0.24       -0.69      0.69 o
  -3   9   6        2.06        2.19      0.75 o
  -2   9   6       38.50       41.05      2.53 o
  -1   9   6        0.04       -0.49      0.61 o
   0   9   6        1.77        1.87      0.71 o
   1   9   6       10.68       10.41      1.02 o
   2   9   6      142.79      139.74      7.47 o
   3   9   6       76.86       72.24      3.50 o
   4   9   6       11.08       14.66      1.26 o
   5   9   6       16.95       21.76      1.57 o
   6   9   6        0.46        0.09      0.75 o
   7   9   6        4.35        6.26      1.06 o
   8   9   6        0.54        1.32      0.97 o
  -7  10   6        0.00        1.76      1.52 o
  -6  10   6        7.52        7.73      0.97 o
  -5  10   6        8.68        6.93      0.95 o
  -4  10   6        3.23        1.92      0.90 o
  -3  10   6       20.32       20.37      1.48 o
  -2  10   6        3.26        3.53      0.91 o
  -1  10   6       16.70       16.91      4.02 o
   0  10   6       83.02       82.10      2.70 o
   1  10   6       21.92       24.04      1.60 o
   2  10   6        0.07        0.15      0.78 o
   3  10   6        6.33       11.64      1.19 o
   4  10   6        6.00        4.32      0.92 o
   5  10   6        0.01       -0.75      0.75 o
   6  10   6        0.00       -0.77      0.77 o
   7  10   6       18.59       17.38      1.53 o
  -6  11   6        0.48       -0.97      0.97 o
  -5  11   6        2.16       -0.37      0.93 o
  -4  11   6        0.67       -1.69      1.69 o
  -3  11   6        0.01       -0.94      1.16 o
  -2  11   6       20.95       23.64      3.76 o
  -1  11   6       40.92       47.63      2.21 o
   0  11   6        0.03       -0.52      0.81 o
   1  11   6        0.35       -0.27      1.07 o
   2  11   6       12.66       13.99      1.28 o
   3  11   6        8.46        6.17      1.06 o
   4  11   6        1.91        1.17      0.91 o
   5  11   6       30.04       35.20      2.06 o
   6  11   6       14.19       11.19      1.99 o
  -4  12   6        6.52        7.07      1.31 o
  -3  12   6        6.34        5.52      1.23 o
  -2  12   6        0.42        2.42      1.43 o
  -1  12   6        5.01        9.21      1.85 o
   0  12   6       19.16       19.17      2.23 o
   1  12   6        8.20       10.39      1.76 o
   2  12   6        1.11        0.08      1.29 o
   3  12   6        9.85       11.38      1.80 o
   4  12   6       12.08       11.40      2.01 o
   5  12   6        3.55        4.59      1.87 o
  -2  13   6        0.34       -1.03      1.03 o
  -1  13   6        4.09        3.51      1.60 o
   0  13   6        0.12        0.74      1.50 o
   1  13   6        0.53        0.92      1.46 o
   2  13   6        0.48        1.52      1.48 o
  -3 -10   7        0.52       -0.08      0.59 o
  -2 -10   7        0.26        0.08      0.32 o
  -1 -10   7        4.96        4.76      0.66 o
   0 -10   7        5.27        5.73      0.68 o
   1 -10   7        3.57        4.07      0.64 o
   2 -10   7        1.70        1.26      0.78 o
   3 -10   7        3.23        3.89      0.69 o
  -5  -9   7        7.74        7.57      0.70 o
  -4  -9   7        2.83        3.42      0.55 o
  -3  -9   7       11.17       12.50      0.86 o
  -2  -9   7        0.52       -0.03      0.30 o
  -1  -9   7        2.02        1.72      0.49 o
   0  -9   7        1.64        0.93      0.48 o
   1  -9   7       10.75       12.51      0.87 o
   2  -9   7        2.49        2.08      0.56 o
   3  -9   7        1.91        2.96      0.63 o
   4  -9   7       10.54       13.65      0.66 o
   5  -9   7        4.62        4.99      0.54 o
  -6  -8   7        0.00       -0.70      0.70 o
  -5  -8   7        1.63        1.13      0.50 o
  -4  -8   7        0.74        0.25      0.52 o
  -3  -8   7       25.90       26.25      0.92 o
  -2  -8   7        2.33        2.77      0.33 o
  -1  -8   7        2.02        1.89      0.45 o
   0  -8   7        8.37        8.42      0.59 o
   1  -8   7        7.80        8.22      0.61 o
   2  -8   7       17.96       17.66      0.94 o
   3  -8   7       24.22       25.99      0.77 o
   4  -8   7       13.40       15.88      0.69 o
   5  -8   7        0.21       -0.42      0.42 o
   6  -8   7        2.75        1.97      0.55 o
  -7  -7   7        0.18       -0.50      0.50 o
  -6  -7   7        1.99        1.29      0.44 o
  -5  -7   7        0.06       -0.41      0.41 o
  -4  -7   7       16.86       17.56      0.80 o
  -3  -7   7       15.47       17.84      0.91 o
  -2  -7   7       10.69        8.92      0.43 o
  -1  -7   7        0.54        0.10      0.26 o
   0  -7   7       11.86       10.70      0.46 o
   1  -7   7       36.53       36.55      0.81 o
   2  -7   7       39.16       42.00      0.90 o
   3  -7   7        2.97        1.58      0.33 o
   4  -7   7        3.60        0.44      0.39 o
   5  -7   7        0.27       -0.08      0.43 o
   6  -7   7       39.39       42.22      1.17 o
   7  -7   7       54.48       59.12      1.58 o
  -8  -6   7        0.03       -0.52      0.52 o
  -7  -6   7        0.17       -0.20      0.45 o
  -6  -6   7        4.25        3.99      0.47 o
  -5  -6   7        0.87        1.02      0.41 o
  -4  -6   7        6.36        8.52      0.58 o
  -3  -6   7       21.26       19.87      0.61 o
  -2  -6   7       32.84       33.68      0.62 o
  -1  -6   7        6.79        4.30      0.32 o
   0  -6   7       55.35       60.81      0.99 o
   1  -6   7      104.51       98.89      1.39 o
   2  -6   7        6.09        5.29      0.37 o
   3  -6   7       10.48        9.72      0.39 o
   4  -6   7      192.38      194.72      2.49 o
   5  -6   7      143.51      146.71      4.94 o
   6  -6   7        4.36        4.54      0.51 o
   7  -6   7        3.32        3.77      0.58 o
   8  -6   7        0.29        0.19      0.54 o
  -9  -5   7        6.44        7.59      1.39 o
  -8  -5   7       18.93       20.88      1.01 o
  -7  -5   7        0.51        0.75      0.49 o
  -6  -5   7        1.31        0.66      0.36 o
  -5  -5   7        5.32        3.60      0.38 o
  -4  -5   7        0.15       -0.13      0.24 o
  -3  -5   7       45.16       36.65      0.67 o
  -2  -5   7      225.00      235.87      2.82 o
  -1  -5   7      397.58      352.35      3.96 o
   0  -5   7       35.82       38.18      0.65 o
   1  -5   7        3.60        1.42      0.27 o
   2  -5   7      402.82      389.55      4.36 o
   3  -5   7      205.26      197.97      2.43 o
   4  -5   7       45.12       48.62      0.76 o
   5  -5   7        7.45        7.74      0.49 o
   6  -5   7       16.46       17.26      0.72 o
   7  -5   7        1.53        0.64      0.45 o
   8  -5   7        0.05       -0.50      0.50 o
   9  -5   7        0.07       -0.67      0.67 o
  -9  -4   7        0.77        0.59      0.72 o
  -8  -4   7       10.50       10.31      0.74 o
  -7  -4   7        0.03       -0.30      0.43 o
  -6  -4   7        3.65        3.98      0.38 o
  -5  -4   7       19.66       15.62      0.57 o
  -4  -4   7       63.14       60.76      0.90 o
  -3  -4   7      511.28      449.97      4.33 o
  -2  -4   7      300.49      297.91      3.36 o
  -1  -4   7        2.75        2.58      0.42 o
   0  -4   7      100.92       95.10      3.51 o
   1  -4   7      136.74      129.41      2.57 o
   2  -4   7       31.07       33.72      0.57 o
   3  -4   7       12.85       13.23      0.84 o
   4  -4   7      145.93      151.96      1.71 o
   5  -4   7        6.82        6.34      0.33 o
   6  -4   7        5.15        5.76      0.50 o
   7  -4   7        2.35        2.44      0.48 o
   8  -4   7        0.73       -0.01      0.50 o
   9  -4   7        1.19        0.04      1.02 o
 -10  -3   7        1.71        1.15      1.15 o
  -9  -3   7        0.64        0.89      0.75 o
  -8  -3   7        2.61        0.98      0.49 o
  -7  -3   7        3.04        2.94      0.44 o
  -6  -3   7       59.22       56.11      1.06 o
  -5  -3   7      292.74      281.66      3.26 o
  -4  -3   7      178.83      168.81      1.71 o
  -3  -3   7       19.15       17.21      0.47 o
  -2  -3   7        3.80        4.15      0.22 o
  -1  -3   7      198.97      184.59      3.49 o
   0  -3   7        1.58        1.09      0.51 o
   1  -3   7       87.40       95.22      2.75 o
   2  -3   7      233.13      216.86      4.36 o
   3  -3   7       80.72       74.63      1.03 o
   4  -3   7       35.60       38.35      0.60 o
   5  -3   7        3.88        4.14      0.32 o
   6  -3   7        3.64        3.93      0.44 o
   7  -3   7        0.59       -0.08      0.42 o
   8  -3   7        7.00        7.33      0.74 o
   9  -3   7        3.42        3.12      0.76 o
  10  -3   7        1.42        1.02      1.09 o
 -10  -2   7        1.75        0.96      0.95 o
  -9  -2   7        0.03       -0.14      0.76 o
  -8  -2   7        4.97        5.39      0.56 o
  -7  -2   7       16.89       15.08      0.68 o
  -6  -2   7      167.01      151.74      2.23 o
  -5  -2   7       29.20       29.25      0.61 o
  -4  -2   7       32.94       32.69      0.54 o
  -3  -2   7        7.12        5.38      0.20 o
  -2  -2   7      232.76      222.43      2.57 o
  -1  -2   7      460.54      439.46      7.32 o
   0  -2   7       29.78       24.27      0.91 o
   1  -2   7      117.24      120.54      4.26 o
   2  -2   7      102.64      104.10      2.86 o
   3  -2   7       24.44       22.10      0.37 o
   4  -2   7       53.14       52.37      0.72 o
   5  -2   7        8.87        8.07      0.34 o
   6  -2   7        0.74       -0.32      0.32 o
   7  -2   7       21.04       20.30      0.97 o
   8  -2   7        0.36        0.24      0.53 o
   9  -2   7        1.96        2.16      0.65 o
  10  -2   7        2.54        1.33      1.13 o
 -10  -1   7        0.24       -0.04      0.75 o
  -9  -1   7        0.52        0.46      0.72 o
  -8  -1   7       50.98       51.52      1.38 o
  -7  -1   7       14.57       14.03      0.66 o
  -6  -1   7        1.43        0.67      0.35 o
  -5  -1   7        1.14        0.59      0.23 o
  -4  -1   7      184.42      182.10      1.62 o
  -3  -1   7      148.25      127.93      1.22 o
  -2  -1   7        0.29        0.50      0.12 o
  -1  -1   7      416.22      421.45      6.98 o
   0  -1   7      525.39      531.13      8.66 o
   1  -1   7        1.61        2.00      0.35 o
   2  -1   7       29.11       20.72      1.07 o
   3  -1   7      139.38      133.84      1.34 o
   4  -1   7       21.45       17.18      0.38 o
   5  -1   7       41.42       41.57      0.78 o
   6  -1   7        2.44        2.33      0.37 o
   7  -1   7        0.27        0.60      0.45 o
   8  -1   7       11.16       12.15      0.81 o
   9  -1   7        0.29        0.95      0.61 o
  10  -1   7        0.46        1.76      1.17 o
 -10   0   7       12.31       10.45      1.18 o
  -9   0   7        9.95        8.70      1.10 o
  -8   0   7        0.14       -0.09      0.46 o
  -7   0   7       26.65       21.46      0.88 o
  -6   0   7       18.58       15.53      0.63 o
  -5   0   7      178.42      165.09      1.80 o
  -4   0   7       48.61       46.27      0.69 o
  -3   0   7      186.57      182.57      1.82 o
  -2   0   7      548.74      577.63      5.23 o
  -1   0   7       93.90       98.42      1.09 o
   0   0   7      160.35      130.10      2.49 o
   1   0   7      117.34      128.35      2.48 o
   2   0   7       10.65       10.41      0.21 o
   3   0   7       15.54       15.12      0.33 o
   4   0   7       72.87       66.14      0.87 o
   5   0   7       26.92       29.11      0.69 o
   6   0   7       46.92       47.89      1.28 o
   7   0   7        0.05       -0.41      0.43 o
   8   0   7       11.22       11.95      0.83 o
   9   0   7        2.62        4.41      0.80 o
  10   0   7       15.27       13.35      1.78 o
  11   0   7        3.01        2.71      1.37 o
 -10   1   7        0.01       -0.08      1.07 o
  -9   1   7        3.60        2.77      1.13 o
  -8   1   7        0.72        0.46      0.56 o
  -7   1   7       25.48       29.43      1.16 o
  -6   1   7       80.93       73.46      1.73 o
  -5   1   7      277.26      270.44      4.31 o
  -4   1   7      235.29      241.86      2.59 o
  -3   1   7      148.61      145.99      1.76 o
  -2   1   7       91.82       79.98      0.89 o
  -1   1   7       20.44       21.81      0.35 o
   0   1   7      165.33      144.58      1.49 o
   1   1   7       25.85       28.53      0.37 o
   2   1   7        6.12        4.49      0.20 o
   3   1   7       20.40       14.59      0.33 o
   4   1   7        3.07        2.82      0.21 o
   5   1   7       13.29       11.56      0.45 o
   6   1   7       34.02       33.34      1.22 o
   7   1   7       22.07       23.35      1.03 o
   8   1   7       65.46       70.07      1.86 o
   9   1   7       26.59       26.92      1.73 o
  10   1   7        1.19        0.31      1.11 o
  11   1   7        1.65        1.29      1.27 o
 -10   2   7        5.97        5.80      1.50 o
  -9   2   7        6.89        6.27      1.43 o
  -8   2   7       53.14       52.23      2.06 o
  -7   2   7       65.48       67.71      1.78 o
  -6   2   7        3.96        4.53      0.46 o
  -5   2   7      315.34      303.03      3.78 o
  -4   2   7      228.71      219.51      2.88 o
  -3   2   7        0.44        0.33      0.18 o
  -2   2   7       20.64       13.86      0.42 o
  -1   2   7      153.71      161.58      1.69 o
   0   2   7       21.69       24.13      0.40 o
   1   2   7      307.36      308.95      3.07 o
   2   2   7       67.37       62.96      0.81 o
   3   2   7       31.25       42.96      0.71 o
   4   2   7       23.92       18.62      0.49 o
   5   2   7        2.84        3.66      0.32 o
   6   2   7      226.04      230.03      3.45 o
   7   2   7      172.62      169.85      5.01 o
   8   2   7       51.56       49.10      1.57 o
   9   2   7       11.34        8.69      1.39 o
  10   2   7        4.57        4.43      1.33 o
  11   2   7        0.70       -0.23      1.17 o
 -10   3   7        4.40        5.74      1.52 o
  -9   3   7       18.68       23.49      2.32 o
  -8   3   7        6.73        7.81      1.39 o
  -7   3   7      116.32      115.04      2.52 o
  -6   3   7       61.40       63.98      1.31 o
  -5   3   7       23.87       19.15      0.85 o
  -4   3   7       59.06       50.02      0.85 o
  -3   3   7       88.27       88.33      1.42 o
  -2   3   7       52.79       54.27      0.97 o
  -1   3   7      616.20      643.06     10.71 o
   0   3   7       52.97       52.02      0.78 o
   1   3   7       66.69       97.12      1.23 o
   2   3   7        0.39        0.41      0.16 o
   3   3   7       43.50       45.00      0.71 o
   4   3   7      473.60      473.91      5.49 o
   5   3   7       52.92       52.10      1.19 o
   6   3   7      344.30      330.48      4.71 o
   7   3   7       36.16       36.76      1.36 o
   8   3   7       29.40       31.50      1.32 o
   9   3   7        1.90        0.86      1.07 o
  10   3   7        2.56        0.62      1.17 o
  11   3   7        9.46       10.03      1.78 o
 -10   4   7        2.22        3.05      1.39 o
  -9   4   7       30.43       28.37      2.46 o
  -8   4   7       52.12       52.63      3.14 o
  -7   4   7        8.59        8.29      0.69 o
  -6   4   7        1.42        0.00      0.44 o
  -5   4   7       12.82       12.03      0.67 o
  -4   4   7      415.59      414.22      4.99 o
  -3   4   7      361.21      373.72      4.82 o
  -2   4   7       10.53       13.19      0.43 o
  -1   4   7      159.83      184.58      2.01 o
   0   4   7        4.37        4.26      0.24 o
   1   4   7        0.37        0.20      0.17 o
   2   4   7      151.65      144.26      1.80 o
   3   4   7        3.76        4.76      0.28 o
   4   4   7      315.77      297.48      4.15 o
   5   4   7       68.84       52.32      1.27 o
   6   4   7       38.19       39.82      1.19 o
   7   4   7       28.65       32.88      1.91 o
   8   4   7       61.68       61.18      3.20 o
   9   4   7       16.38       16.28      1.87 o
  10   4   7        5.31        8.08      1.60 o
 -10   5   7        4.76        7.50      1.70 o
  -9   5   7        0.46       -1.02      1.02 o
  -8   5   7        0.21       -0.57      1.17 o
  -7   5   7        3.23        2.94      0.80 o
  -6   5   7      104.42      111.92      4.55 o
  -5   5   7       62.01       62.81      1.44 o
  -4   5   7       30.91       28.18      0.94 o
  -3   5   7       30.08       30.99      0.68 o
  -2   5   7       17.39       15.50      0.47 o
  -1   5   7       32.12       33.24      0.63 o
   0   5   7       22.96       27.73      0.53 o
   1   5   7        9.95        9.03      0.33 o
   2   5   7      179.81      173.00      1.96 o
   3   5   7        0.00        0.39      0.22 o
   4   5   7      168.17      181.30      2.47 o
   5   5   7       47.59       49.06      1.27 o
   6   5   7       59.36       60.59      1.52 o
   7   5   7       29.88       33.56      1.37 o
   8   5   7       27.29       22.90      2.13 o
   9   5   7        0.88        1.33      1.09 o
  10   5   7        4.78        4.24      1.44 o
  -9   6   7        0.14       -1.05      1.05 o
  -8   6   7       26.26       31.69      2.71 o
  -7   6   7       40.76       44.27      3.36 o
  -6   6   7       16.19       16.07      1.96 o
  -5   6   7       15.13       12.15      0.81 o
  -4   6   7      110.75      111.84      2.07 o
  -3   6   7      204.70      204.44      3.16 o
  -2   6   7       39.46       38.79      0.91 o
  -1   6   7        2.85        2.61      0.27 o
   0   6   7       28.84       29.51      0.64 o
   1   6   7       28.19       26.66      0.62 o
   2   6   7       46.79       55.21      1.09 o
   3   6   7       26.14       27.84      0.92 o
   4   6   7      156.64      137.98      2.03 o
   5   6   7       83.28       83.65      1.89 o
   6   6   7        9.73       10.74      0.80 o
   7   6   7        0.13        0.76      0.68 o
   8   6   7       16.06       16.18      1.74 o
   9   6   7       19.19       24.05      2.28 o
  10   6   7        0.07        0.20      1.13 o
  -9   7   7        4.82        7.34      1.68 o
  -8   7   7       12.36       11.75      1.87 o
  -7   7   7       10.85       12.00      1.30 o
  -6   7   7       21.56       24.58      1.56 o
  -5   7   7       24.93       23.93      1.45 o
  -4   7   7       33.68       33.89      1.49 o
  -3   7   7      103.35      106.90      2.03 o
  -2   7   7        0.76       -0.38      0.38 o
  -1   7   7       25.88       25.54      0.90 o
   0   7   7        0.15        0.06      0.36 o
   1   7   7        4.23        3.67      0.45 o
   2   7   7      152.89      142.13      2.41 o
   3   7   7       52.49       48.39      1.25 o
   4   7   7       36.23       33.86      1.10 o
   5   7   7       29.37       27.13      1.44 o
   6   7   7        2.19        2.46      1.05 o
   7   7   7        7.05        7.34      1.00 o
   8   7   7        8.73        7.48      1.41 o
   9   7   7        4.48        3.38      1.33 o
  -8   8   7        0.07        1.29      1.29 o
  -7   8   7       15.94       18.37      1.51 o
  -6   8   7       19.43       18.86      1.48 o
  -5   8   7       20.15       20.75      1.45 o
  -4   8   7        1.30        0.67      0.87 o
  -3   8   7       40.02       43.95      3.21 o
  -2   8   7        0.88        0.65      0.65 o
  -1   8   7       24.64       23.66      1.12 o
   0   8   7       82.97       80.97      1.69 o
   1   8   7        4.55        2.15      0.48 o
   2   8   7       38.94       34.66      1.63 o
   3   8   7       19.51       20.59      1.28 o
   4   8   7        0.64        0.41      0.63 o
   5   8   7       18.89       16.04      2.10 o
   6   8   7       22.36       25.79      1.58 o
   7   8   7        4.39        6.21      1.15 o
   8   8   7        0.41       -0.90      1.07 o
   9   8   7       11.93       15.13      2.09 o
  -8   9   7        2.01       -0.86      1.27 o
  -7   9   7       13.61       13.48      1.67 o
  -6   9   7        7.48        8.96      1.46 o
  -5   9   7        5.35        7.31      1.08 o
  -4   9   7       12.78       11.31      1.14 o
  -3   9   7        0.21        0.18      0.87 o
  -2   9   7        0.59        1.21      0.77 o
  -1   9   7        6.17        5.86      1.19 o
   0   9   7       20.26       19.02      1.34 o
   1   9   7        0.06        0.23      0.61 o
   2   9   7        0.01        0.29      0.60 o
   3   9   7        8.12        7.88      0.95 o
   4   9   7       21.66       24.41      1.58 o
   5   9   7       41.92       42.01      1.99 o
   6   9   7        7.38        6.48      1.03 o
   7   9   7        6.59        6.26      1.13 o
   8   9   7       15.57       16.59      2.11 o
  -7  10   7        0.61        0.64      0.98 o
  -6  10   7        0.06        1.73      0.77 o
  -5  10   7        0.02       -0.79      0.79 o
  -4  10   7        0.19       -0.16      0.71 o
  -3  10   7        0.36       -0.73      0.73 o
  -2  10   7       12.94       14.14      1.23 o
  -1  10   7        0.14       -0.02      0.70 o
   0  10   7        1.19        1.13      0.75 o
   1  10   7        2.39        2.32      0.83 o
   2  10   7        8.62        7.96      1.08 o
   3  10   7       66.21       59.49      2.32 o
   4  10   7       27.09       27.36      1.78 o
   5  10   7       15.95       15.04      1.32 o
   6  10   7       27.10       27.40      1.81 o
   7  10   7        1.45        1.39      0.95 o
  -6  11   7        6.28        4.82      1.78 o
  -5  11   7        1.24        1.88      0.84 o
  -4  11   7        0.35       -0.76      0.76 o
  -3  11   7        0.36        0.29      1.20 o
  -2  11   7       20.19       20.24      1.53 o
  -1  11   7        0.05       -0.30      0.79 o
   0  11   7       26.23       26.08      1.72 o
   1  11   7       58.63       58.56      2.41 o
   2  11   7       12.45       12.39      1.83 o
   3  11   7        9.28        9.47      1.24 o
   4  11   7        9.24        8.19      1.19 o
   5  11   7        1.11        1.03      0.90 o
   6  11   7        0.02        0.92      0.98 o
  -4  12   7        4.61        4.25      1.47 o
  -3  12   7        1.37       -0.57      1.35 o
  -2  12   7        3.65        4.93      1.30 o
  -1  12   7        7.09        6.60      1.19 o
   0  12   7        7.14       10.06      2.81 o
   1  12   7        4.78        5.61      1.12 o
   2  12   7        0.86        0.34      0.87 o
   3  12   7        0.01       -0.79      0.79 o
   4  12   7        1.53        2.40      1.64 o
   5  12   7       17.61       18.61      2.52 o
  -1  13   7        3.93        3.75      1.70 o
   0  13   7        2.43        1.29      1.43 o
   1  13   7        3.06        1.02      1.50 o
   2  13   7        3.42        2.56      1.58 o
  -1 -10   8        0.01       -0.39      0.52 o
   0 -10   8        2.17        2.09      0.59 o
   1 -10   8        0.14       -0.69      0.69 o
  -4  -9   8       13.20       14.29      1.57 o
  -3  -9   8        1.93        1.10      0.70 o
  -2  -9   8        0.10       -0.21      0.44 o
  -1  -9   8        0.18       -0.44      0.44 o
   0  -9   8       11.74       11.27      0.72 o
   1  -9   8        0.28       -0.01      0.49 o
   2  -9   8        0.24       -0.49      0.49 o
   3  -9   8        2.36        3.20      0.63 o
   4  -9   8        0.17       -0.43      0.57 o
  -6  -8   8        5.01        5.87      0.63 o
  -5  -8   8        6.11        6.85      0.61 o
  -4  -8   8        4.59        3.99      0.44 o
  -3  -8   8        0.01       -0.53      0.54 o
  -2  -8   8        0.42        0.66      0.44 o
  -1  -8   8        1.99        1.42      0.45 o
   0  -8   8        7.10        6.01      0.55 o
   1  -8   8        4.44        3.67      0.52 o
   2  -8   8        0.00        0.24      0.50 o
   3  -8   8        0.67        0.21      0.51 o
   4  -8   8        2.49        2.45      0.59 o
   5  -8   8        0.35       -0.33      0.68 o
   6  -8   8        0.47       -0.38      0.38 o
  -7  -7   8       10.82       12.32      0.87 o
  -6  -7   8        0.01       -0.40      0.40 o
  -5  -7   8        0.83        0.57      0.43 o
  -4  -7   8        6.88        7.66      0.55 o
  -3  -7   8       17.66       18.94      1.07 o
  -2  -7   8        1.16        1.30      0.34 o
  -1  -7   8        2.00        1.56      0.30 o
   0  -7   8        7.71        6.57      0.38 o
   1  -7   8       11.12       10.97      0.53 o
   2  -7   8       10.40       11.28      0.57 o
   3  -7   8        0.06       -0.45      0.45 o
   4  -7   8        0.18       -0.44      0.44 o
   5  -7   8        0.27       -0.51      0.51 o
   6  -7   8        6.53        7.34      0.56 o
   7  -7   8        1.23        1.13      0.70 o
  -8  -6   8        0.86        1.15      0.57 o
  -7  -6   8        4.29        3.83      0.58 o
  -6  -6   8        0.05        0.08      0.39 o
  -5  -6   8        0.60        0.70      0.39 o
  -4  -6   8       30.32       31.48      0.97 o
  -3  -6   8       35.76       36.22      0.92 o
  -2  -6   8        0.72        0.06      0.26 o
  -1  -6   8        7.77        9.00      0.40 o
   0  -6   8        3.28        3.00      0.29 o
   1  -6   8        0.05        0.07      0.24 o
   2  -6   8        0.05       -0.33      0.33 o
   3  -6   8        0.95       -0.30      0.30 o
   4  -6   8       23.02       23.34      0.83 o
   5  -6   8       10.40        8.66      0.55 o
   6  -6   8        0.01        0.48      0.48 o
   7  -6   8       14.66       15.11      0.82 o
   8  -6   8        6.78        7.20      0.69 o
  -8  -5   8        0.23        0.40      0.53 o
  -7  -5   8        7.64        7.96      0.65 o
  -6  -5   8       39.37       40.00      1.43 o
  -5  -5   8        6.37        6.36      0.48 o
  -4  -5   8        5.95        5.68      0.39 o
  -3  -5   8       71.38       77.95      1.54 o
  -2  -5   8        0.31        0.21      0.23 o
  -1  -5   8       26.88       25.65      0.53 o
   0  -5   8        4.87        2.82      0.40 o
   1  -5   8       42.00       37.79      0.65 o
   2  -5   8       54.57       49.85      0.84 o
   3  -5   8       21.12       19.25      0.63 o
   4  -5   8        5.93        5.98      0.44 o
   5  -5   8      145.54      148.59      2.65 o
   6  -5   8       26.41       27.61      0.93 o
   7  -5   8        0.76       -0.18      0.45 o
   8  -5   8        8.18        8.74      0.71 o
  -9  -4   8        2.64        2.34      0.85 o
  -8  -4   8       16.68       17.49      0.90 o
  -7  -4   8       29.81       33.52      1.12 o
  -6  -4   8       33.36       37.40      0.88 o
  -5  -4   8        4.01        4.46      0.36 o
  -4  -4   8        0.16        0.07      0.20 o
  -3  -4   8       39.70       35.22      0.91 o
  -2  -4   8       34.59       26.96      0.76 o
  -1  -4   8        2.11       -0.66      0.77 o
   0  -4   8       53.90       49.93      3.60 o
   1  -4   8       49.64       42.51      5.60 o
   2  -4   8       90.50       91.52      1.20 o
   3  -4   8      487.74      470.84      5.18 o
   4  -4   8        7.43        7.28      0.39 o
   5  -4   8       20.69       20.18      0.69 o
   6  -4   8        8.39        8.62      0.56 o
   7  -4   8        1.19        0.39      0.45 o
   8  -4   8        7.44        8.26      0.81 o
   9  -4   8        0.86        0.72      0.65 o
  -9  -3   8       16.97       19.52      1.15 o
  -8  -3   8       16.01       15.47      0.92 o
  -7  -3   8        4.45        4.81      0.48 o
  -6  -3   8       34.65       37.48      0.88 o
  -5  -3   8       91.43       78.61      1.07 o
  -4  -3   8        0.09       -0.17      0.18 o
  -3  -3   8       19.45       13.61      0.50 o
  -2  -3   8      124.49      126.30      1.44 o
  -1  -3   8       10.51        9.87      0.87 o
   0  -3   8      393.16      373.96      8.42 o
   1  -3   8      406.37      388.39      8.69 o
   2  -3   8       89.73       88.66      2.79 o
   3  -3   8       46.56       43.44      0.71 o
   4  -3   8       16.78       14.84      0.37 o
   5  -3   8        1.78        0.78      0.27 o
   6  -3   8        0.07       -0.37      0.37 o
   7  -3   8        0.03       -0.46      0.46 o
   8  -3   8        1.10        1.78      0.60 o
   9  -3   8        9.73       13.48      0.98 o
 -10  -2   8        5.37        4.02      1.09 o
  -9  -2   8        2.94        3.44      0.70 o
  -8  -2   8       14.90       14.83      0.71 o
  -7  -2   8       81.34       76.11      1.33 o
  -6  -2   8       12.22       13.39      0.56 o
  -5  -2   8       66.00       55.81      0.81 o
  -4  -2   8        0.01       -0.21      0.21 o
  -3  -2   8       94.34       92.20      0.94 o
  -2  -2   8       25.03       20.31      0.45 o
  -1  -2   8      141.02      131.12      2.71 o
   0  -2   8      103.91      104.42      2.28 o
   1  -2   8       45.38       41.19      1.66 o
   2  -2   8       20.80       23.03      1.82 o
   3  -2   8        2.63        1.94      0.20 o
   4  -2   8       19.68       15.64      0.40 o
   5  -2   8       12.70       11.29      0.45 o
   6  -2   8        0.01       -0.37      0.37 o
   7  -2   8        7.78        9.55      0.70 o
   8  -2   8       16.46       18.43      1.33 o
   9  -2   8       16.28       17.46      1.06 o
  10  -2   8        0.01        0.39      1.02 o
 -10  -1   8        5.63        6.35      1.02 o
  -9  -1   8       19.56       19.58      1.75 o
  -8  -1   8        5.21        6.48      0.68 o
  -7  -1   8       33.94       33.22      0.95 o
  -6  -1   8        0.31       -0.23      0.34 o
  -5  -1   8      179.36      181.05      2.25 o
  -4  -1   8       12.44       12.42      0.37 o
  -3  -1   8       19.83       14.55      0.37 o
  -2  -1   8      152.14      149.74      1.82 o
  -1  -1   8       43.37       41.04      1.25 o
   0  -1   8      168.40      147.68      2.91 o
   1  -1   8        3.10        1.37      0.41 o
   2  -1   8        5.63        5.42      0.73 o
   3  -1   8       15.17       16.65      0.36 o
   4  -1   8        9.41        8.07      0.31 o
   5  -1   8        4.61        5.07      0.32 o
   6  -1   8       55.41       54.38      1.37 o
   7  -1   8       69.56       73.26      1.76 o
   8  -1   8        0.00       -0.03      0.51 o
   9  -1   8        0.04       -0.52      0.57 o
  10  -1   8        1.63        3.94      1.27 o
 -10   0   8        3.94        4.65      1.35 o
  -9   0   8        2.40        2.03      1.07 o
  -8   0   8        1.14        0.67      0.57 o
  -7   0   8       50.62       48.79      1.46 o
  -6   0   8      168.35      156.94      2.57 o
  -5   0   8       27.50       27.87      0.64 o
  -4   0   8        0.51       -0.26      0.26 o
  -3   0   8        1.60        0.52      0.15 o
  -2   0   8        5.18        7.44      0.25 o
  -1   0   8        6.01        8.56      0.34 o
   0   0   8       49.88       44.22      2.00 o
   1   0   8       38.19       37.93      1.38 o
   2   0   8       38.89       43.89      0.65 o
   3   0   8        0.01        0.03      0.14 o
   4   0   8       59.98       55.94      0.84 o
   5   0   8      215.01      212.75      2.71 o
   6   0   8       30.39       27.56      0.96 o
   7   0   8        0.01       -0.27      0.40 o
   8   0   8        1.92        2.98      0.59 o
   9   0   8        3.00        2.42      0.78 o
  10   0   8        2.38        2.26      1.21 o
 -10   1   8        0.42        0.59      1.17 o
  -9   1   8        4.63        4.28      1.29 o
  -8   1   8       86.05       89.73      2.21 o
  -7   1   8       37.68       38.17      1.32 o
  -6   1   8        0.12       -0.36      0.36 o
  -5   1   8       12.05       12.00      0.58 o
  -4   1   8       77.04       85.62      1.06 o
  -3   1   8       17.37       13.89      0.37 o
  -2   1   8       20.55       16.85      0.36 o
  -1   1   8       45.13       47.84      0.60 o
   0   1   8       58.60       60.30      0.72 o
   1   1   8      166.36      163.54      1.56 o
   2   1   8       24.13       26.60      0.42 o
   3   1   8      159.08      160.25      1.61 o
   4   1   8      189.61      199.14      2.13 o
   5   1   8       26.61       25.01      0.67 o
   6   1   8        0.24       -0.28      0.38 o
   7   1   8        6.39        6.29      0.61 o
   8   1   8        8.64        9.99      0.87 o
   9   1   8        0.54        0.47      0.57 o
  10   1   8        2.45        2.60      1.23 o
 -10   2   8       21.00       23.74      2.36 o
  -9   2   8       37.59       39.96      2.73 o
  -8   2   8        2.63        2.58      0.81 o
  -7   2   8        2.03        2.60      0.58 o
  -6   2   8       48.66       45.60      1.19 o
  -5   2   8        7.02        5.54      0.54 o
  -4   2   8       10.35        9.67      0.37 o
  -3   2   8        2.11        2.37      0.22 o
  -2   2   8       17.15       12.97      0.36 o
  -1   2   8       39.08       40.67      0.59 o
   0   2   8        0.07        1.64      0.16 o
   1   2   8      185.82      187.42      1.96 o
   2   2   8      455.49      463.64      4.56 o
   3   2   8       66.72       68.26      0.92 o
   4   2   8       30.76       26.61      0.55 o
   5   2   8       26.21       25.58      0.71 o
   6   2   8      103.22      101.88      2.42 o
   7   2   8       10.21       10.15      0.72 o
   8   2   8        1.18        2.45      0.61 o
   9   2   8        3.57        4.39      0.91 o
  10   2   8        1.87        1.99      1.19 o
 -10   3   8        7.47        6.03      1.54 o
  -9   3   8        2.26        0.96      1.17 o
  -8   3   8        1.13        0.80      1.03 o
  -7   3   8        2.64        2.74      0.53 o
  -6   3   8        0.16       -0.09      0.45 o
  -5   3   8       16.74       15.29      0.71 o
  -4   3   8        2.68        2.65      0.32 o
  -3   3   8        4.22        3.12      0.25 o
  -2   3   8       28.06       26.61      0.56 o
  -1   3   8        0.96        0.97      0.16 o
   0   3   8       55.29       55.88      0.77 o
   1   3   8      226.50      217.42      2.27 o
   2   3   8       16.70       18.92      0.48 o
   3   3   8       42.91       45.12      0.78 o
   4   3   8      161.53      149.63      2.31 o
   5   3   8       98.23       97.29      1.96 o
   6   3   8        0.33        0.89      0.48 o
   7   3   8        0.03        0.68      0.58 o
   8   3   8        8.10        9.48      0.87 o
   9   3   8        0.27       -0.23      0.96 o
  10   3   8        2.91        2.30      1.23 o
 -10   4   8        0.39       -0.35      1.11 o
  -9   4   8        3.18        2.09      1.29 o
  -8   4   8        4.27        3.38      1.27 o
  -7   4   8        0.89       -0.01      0.59 o
  -6   4   8        0.26       -0.48      0.48 o
  -5   4   8       41.02       39.93      1.12 o
  -4   4   8        0.00       -0.34      0.34 o
  -3   4   8        4.88        4.99      0.34 o
  -2   4   8        4.91        4.73      0.29 o
  -1   4   8      165.96      164.22      1.84 o
   0   4   8       81.62       84.12      1.09 o
   1   4   8       14.20       15.26      0.43 o
   2   4   8      285.94      267.06      2.80 o
   3   4   8      256.03      253.23      2.72 o
   4   4   8       67.26       59.45      1.17 o
   5   4   8       59.51       58.93      1.34 o
   6   4   8      158.61      150.27      2.94 o
   7   4   8       93.25       90.60      3.44 o
   8   4   8        0.83        0.79      1.52 o
   9   4   8        7.30        7.57      1.50 o
  10   4   8       12.40       10.50      1.78 o
 -10   5   8        3.61        4.06      1.50 o
  -9   5   8        0.52        0.82      1.21 o
  -8   5   8        0.05       -1.03      1.03 o
  -7   5   8        9.18        7.77      1.39 o
  -6   5   8        3.78        3.32      0.57 o
  -5   5   8       24.34       22.94      0.90 o
  -4   5   8        5.78        5.60      0.53 o
  -3   5   8      162.76      162.85      2.60 o
  -2   5   8      134.60      135.86      2.37 o
  -1   5   8        1.28        1.52      0.26 o
   0   5   8       14.76       14.84      0.47 o
   1   5   8      102.38      104.40      1.53 o
   2   5   8       77.86       70.86      1.05 o
   3   5   8       16.13       14.89      0.57 o
   4   5   8      580.59      541.33      6.43 o
   5   5   8      309.41      290.95      4.29 o
   6   5   8       10.70       10.85      0.79 o
   7   5   8       30.60       32.10      3.13 o
   8   5   8       23.48       20.36      2.07 o
   9   5   8        1.04        0.29      1.19 o
  10   5   8        3.60        5.43      1.56 o
  -9   6   8        2.79        2.75      1.27 o
  -8   6   8       21.46       21.24      2.21 o
  -7   6   8        5.98        3.98      1.33 o
  -6   6   8        3.68        2.90      0.83 o
  -5   6   8       47.62       43.09      1.24 o
  -4   6   8        0.66        0.82      0.51 o
  -3   6   8        8.33        9.00      0.60 o
  -2   6   8        0.65        0.33      0.58 o
  -1   6   8       29.10       25.77      0.85 o
   0   6   8       69.53       70.97      1.88 o
   1   6   8        7.31        8.87      0.57 o
   2   6   8      842.07      816.44     10.63 o
   3   6   8      640.29      589.10      7.88 o
   4   6   8       58.30       51.01      1.11 o
   5   6   8        2.62        3.87      0.54 o
   6   6   8        9.30       10.71      1.58 o
   7   6   8        1.11       -0.12      0.86 o
   8   6   8        0.15        1.25      1.11 o
   9   6   8        2.12        1.13      1.23 o
  10   6   8        3.71        4.28      1.50 o
  -9   7   8        2.98        2.91      1.43 o
  -8   7   8        0.11        0.68      1.15 o
  -7   7   8        8.93        6.74      1.56 o
  -6   7   8        1.31        1.09      0.83 o
  -5   7   8       12.48       10.39      1.08 o
  -4   7   8       41.78       40.07      3.24 o
  -3   7   8       10.05        9.22      0.67 o
  -2   7   8        3.23        2.38      0.49 o
  -1   7   8       67.17       68.05      1.51 o
   0   7   8      323.97      331.65      4.75 o
   1   7   8      293.52      278.40      5.50 o
   2   7   8       59.42       49.54      1.32 o
   3   7   8        7.84        8.12      0.63 o
   4   7   8       10.46       11.09      0.68 o
   5   7   8        1.45        1.01      0.53 o
   6   7   8        2.54        1.72      1.02 o
   7   7   8        6.00        4.65      1.27 o
   8   7   8        0.00        0.94      1.11 o
   9   7   8        1.88        0.55      1.21 o
  -8   8   8        2.09        0.74      1.29 o
  -7   8   8       10.87       10.25      1.74 o
  -6   8   8        1.42        1.29      0.86 o
  -5   8   8       13.15       10.92      1.19 o
  -4   8   8        0.55       -0.60      0.81 o
  -3   8   8        9.70       10.21      1.06 o
  -2   8   8      111.26      116.53      3.26 o
  -1   8   8       69.67       71.07      1.95 o
   0   8   8       31.77       28.25      1.06 o
   1   8   8        2.06        1.21      0.65 o
   2   8   8        3.82        3.69      0.62 o
   3   8   8        7.88        8.57      0.74 o
   4   8   8       40.07       40.37      2.72 o
   5   8   8       32.80       32.70      2.99 o
   6   8   8        0.02        1.07      1.03 o
   7   8   8        0.01       -0.08      0.96 o
   8   8   8        7.01        6.38      1.58 o
   9   8   8        3.51        3.28      1.50 o
  -7   9   8        0.01        1.41      1.35 o
  -6   9   8        3.76        2.81      1.39 o
  -5   9   8        5.82        4.11      1.03 o
  -4   9   8        5.40        5.07      1.01 o
  -3   9   8        0.61       -0.44      0.73 o
  -2   9   8       50.75       54.99      4.62 o
  -1   9   8        9.25        9.39      1.03 o
   0   9   8        0.13       -0.89      0.89 o
   1   9   8        0.02       -0.45      0.63 o
   2   9   8       37.85       35.78      4.51 o
   3   9   8       47.80       48.06      2.02 o
   4   9   8       21.37       19.74      2.88 o
   5   9   8       10.54       12.07      1.17 o
   6   9   8        1.65        1.48      1.13 o
   7   9   8        8.28        7.61      1.60 o
   8   9   8        5.20        6.40      1.66 o
  -6  10   8        0.60       -0.71      0.94 o
  -5  10   8        1.63       -0.06      0.94 o
  -4  10   8       13.32       13.44      2.00 o
  -3  10   8        5.36        4.31      0.96 o
  -2  10   8        0.01        0.36      0.74 o
  -1  10   8        3.55        4.78      0.92 o
   0  10   8       13.16       15.11      1.26 o
   1  10   8       17.27       18.85      2.76 o
   2  10   8       35.60       40.28      1.92 o
   3  10   8       27.90       29.94      1.79 o
   4  10   8        5.25        5.81      0.99 o
   5  10   8       22.80       22.63      1.63 o
   6  10   8       18.48       19.89      2.11 o
   7  10   8        0.29       -1.17      1.17 o
  -5  11   8        0.07       -0.67      1.27 o
  -4  11   8        0.39        0.25      0.92 o
  -3  11   8        1.17       -0.84      0.84 o
  -2  11   8        0.13       -0.35      0.85 o
  -1  11   8       33.45       35.65      1.92 o
   0  11   8       31.06       36.65      2.04 o
   1  11   8       20.40       23.43      1.68 o
   2  11   8        3.19        2.30      0.94 o
   3  11   8       16.45       15.28      1.43 o
   4  11   8       24.81       29.50      4.85 o
   5  11   8        2.65        5.53      1.10 o
   6  11   8        3.34        4.76      1.44 o
  -4  12   8        1.41       -0.65      0.96 o
  -3  12   8        5.70        7.42      1.81 o
  -2  12   8        1.93        3.08      1.04 o
  -1  12   8       31.04       34.54      2.06 o
   0  12   8        7.05        7.62      1.27 o
   1  12   8        0.85        0.59      0.90 o
   2  12   8        2.34        2.74      1.04 o
   3  12   8        4.82        5.50      1.18 o
   4  12   8        0.62       -0.05      0.96 o
   0  13   8        2.22        3.85      1.74 o
   1  13   8        2.74        0.59      1.54 o
  -3  -9   9       29.23       39.36      3.77 o
  -2  -9   9        0.33        0.85      0.53 o
  -1  -9   9        7.81        9.61      0.71 o
   0  -9   9        0.48       -0.21      0.48 o
   1  -9   9        5.66        4.82      0.62 o
   2  -9   9        0.72        0.20      0.53 o
  -5  -8   9        0.89        0.80      0.74 o
  -4  -8   9        3.97        2.25      0.82 o
  -3  -8   9        0.82        2.11      0.67 o
  -2  -8   9        0.02        0.04      0.43 o
  -1  -8   9        0.41        0.18      0.43 o
   0  -8   9        4.87        4.89      0.56 o
   1  -8   9        7.75        7.47      0.61 o
   2  -8   9        7.72        9.35      0.67 o
   3  -8   9        6.05        8.12      0.72 o
   4  -8   9        2.28        3.29      0.62 o
   5  -8   9        1.26        0.08      0.76 o
  -6  -7   9        1.15        0.37      0.37 o
  -5  -7   9        3.79        5.32      0.79 o
  -4  -7   9       19.72       19.36      1.15 o
  -3  -7   9        0.22        0.45      0.56 o
  -2  -7   9       24.54       22.28      1.03 o
  -1  -7   9        0.39       -0.07      0.30 o
   0  -7   9        3.70        3.43      0.35 o
   1  -7   9       21.57       22.75      0.93 o
   2  -7   9       10.30       10.33      0.52 o
   3  -7   9        4.60        6.10      0.56 o
   4  -7   9        4.84        5.10      0.69 o
   5  -7   9        0.19       -0.50      0.50 o
   6  -7   9        0.25        0.02      0.56 o
  -7  -6   9        2.14        1.45      0.44 o
  -6  -6   9       13.46       14.72      0.64 o
  -5  -6   9       10.07       11.39      0.55 o
  -4  -6   9        0.08       -0.32      0.50 o
  -3  -6   9        0.00       -0.36      0.36 o
  -2  -6   9       28.47       25.60      0.66 o
  -1  -6   9        8.19        7.24      0.35 o
   0  -6   9        5.19        5.68      0.32 o
   1  -6   9       12.35       13.00      0.47 o
   2  -6   9       26.58       25.26      1.09 o
   3  -6   9       11.73       13.00      0.75 o
   4  -6   9        9.36       10.64      0.81 o
   5  -6   9       15.45       16.30      1.19 o
   6  -6   9       11.67       10.72      0.78 o
   7  -6   9        2.45        2.52      0.48 o
  -8  -5   9       18.46       21.98      0.90 o
  -7  -5   9       25.59       29.77      1.06 o
  -6  -5   9        1.23        0.84      0.35 o
  -5  -5   9        0.51        0.95      0.41 o
  -4  -5   9        0.14       -0.34      0.34 o
  -3  -5   9        0.94        0.26      0.31 o
  -2  -5   9       52.73       54.93      0.92 o
  -1  -5   9       21.40       18.44      0.48 o
   0  -5   9        6.23        5.83      0.26 o
   1  -5   9       44.54       41.39      0.76 o
   2  -5   9       58.41       56.06      1.65 o
   3  -5   9       26.65       25.53      0.99 o
   4  -5   9       39.02       39.77      0.90 o
   5  -5   9       30.90       33.61      1.11 o
   6  -5   9        3.35        3.21      0.42 o
   7  -5   9        0.89        1.18      0.45 o
   8  -5   9        0.41       -0.06      0.48 o
  -8  -4   9       14.02       15.39      0.81 o
  -7  -4   9       10.61       10.48      0.68 o
  -6  -4   9        1.41        0.58      0.38 o
  -5  -4   9        0.48        0.53      0.29 o
  -4  -4   9        2.63        1.80      0.27 o
  -3  -4   9        1.59        0.68      0.26 o
  -2  -4   9       14.56       18.51      0.64 o
  -1  -4   9       70.67       65.26      3.12 o
   0  -4   9       35.91       35.20      1.81 o
   1  -4   9       48.60       48.07      2.08 o
   2  -4   9      133.40      123.40      3.56 o
   3  -4   9      234.64      228.33      3.28 o
   4  -4   9       60.12       60.42      1.03 o
   5  -4   9        0.05        0.08      0.47 o
   6  -4   9        0.01       -0.31      0.35 o
   7  -4   9        0.36        0.54      0.42 o
   8  -4   9        5.35        3.69      0.91 o
  -9  -3   9        9.98       11.27      0.93 o
  -8  -3   9        0.02       -0.44      0.44 o
  -7  -3   9        9.00        9.68      0.53 o
  -6  -3   9        0.00       -0.25      0.33 o
  -5  -3   9        9.48        8.81      0.44 o
  -4  -3   9        5.66        4.73      0.24 o
  -3  -3   9        1.96        2.44      0.27 o
  -2  -3   9       79.15       74.51      0.89 o
  -1  -3   9      312.78      300.51      5.46 o
   0  -3   9      120.08      111.35      3.36 o
   1  -3   9      508.41      521.22     11.45 o
   2  -3   9      209.80      217.31      5.48 o
   3  -3   9       20.19       19.87      0.62 o
   4  -3   9        3.63        2.98      0.40 o
   5  -3   9       17.34       16.68      0.45 o
   6  -3   9        4.63        2.85      0.45 o
   7  -3   9        0.04       -0.35      0.73 o
   8  -3   9       45.70       49.53      1.54 o
   9  -3   9       10.63        9.71      0.86 o
  -9  -2   9        2.65        3.97      0.90 o
  -8  -2   9        0.47       -0.32      0.54 o
  -7  -2   9        6.09        5.47      0.52 o
  -6  -2   9       19.22       19.65      0.75 o
  -5  -2   9        4.50        3.29      0.42 o
  -4  -2   9       47.16       38.58      0.60 o
  -3  -2   9       84.73       77.68      1.05 o
  -2  -2   9       98.86       87.85      1.21 o
  -1  -2   9      942.96      947.60     15.25 o
   0  -2   9       79.99       68.29      2.94 o
   1  -2   9      297.97      281.26      6.64 o
   2  -2   9        3.84        4.29      0.81 o
   3  -2   9      260.79      242.59      3.56 o
   4  -2   9       12.05       10.15      0.45 o
   5  -2   9       14.64       13.10      0.48 o
   6  -2   9      160.84      160.93      2.88 o
   7  -2   9       42.56       39.94      1.27 o
   8  -2   9        3.67        5.52      0.70 o
   9  -2   9        6.71        6.58      0.80 o
  -9  -1   9       12.98       12.38      1.20 o
  -8  -1   9        5.88        5.53      0.72 o
  -7  -1   9        3.16        0.65      0.95 o
  -6  -1   9        0.01       -0.36      0.36 o
  -5  -1   9       20.46       18.95      0.67 o
  -4  -1   9       98.79       90.76      1.14 o
  -3  -1   9      208.52      204.30      1.95 o
  -2  -1   9       30.58       34.28      0.83 o
  -1  -1   9      103.30       89.24      2.12 o
   0  -1   9      266.63      269.08      4.88 o
   1  -1   9      346.23      339.14      5.96 o
   2  -1   9      151.29      155.60      4.11 o
   3  -1   9      204.55      190.32      2.69 o
   4  -1   9      279.94      257.61      2.82 o
   5  -1   9      112.07      106.45      1.55 o
   6  -1   9        4.33        4.49      0.52 o
   7  -1   9        9.89       11.52      0.72 o
   8  -1   9        7.42        7.20      0.72 o
   9  -1   9        0.25       -0.62      0.62 o
  10  -1   9        0.59       -1.02      1.02 o
 -10   0   9        1.01        1.21      1.11 o
  -9   0   9        2.00        2.32      1.07 o
  -8   0   9        1.81        0.83      0.96 o
  -7   0   9        6.74        5.17      0.64 o
  -6   0   9        0.20       -0.36      0.36 o
  -5   0   9       68.78       62.43      1.06 o
  -4   0   9        3.12        2.93      0.27 o
  -3   0   9       42.23       42.21      0.66 o
  -2   0   9      235.49      235.21      2.26 o
  -1   0   9      459.37      462.53      5.48 o
   0   0   9      646.79      625.65     14.92 o
   1   0   9      279.13      278.63      7.81 o
   2   0   9      195.87      193.78      2.31 o
   3   0   9      242.34      231.24      2.50 o
   4   0   9      198.75      189.93      2.17 o
   5   0   9        0.46        0.79      0.28 o
   6   0   9       30.41       31.40      1.02 o
   7   0   9        2.64        1.76      0.49 o
   8   0   9        0.01        0.40      0.49 o
   9   0   9        0.10       -0.70      0.87 o
  10   0   9        0.73        0.59      1.03 o
 -10   1   9        0.85        0.16      1.19 o
  -9   1   9       14.83       14.92      1.72 o
  -8   1   9       10.41       12.17      0.89 o
  -7   1   9       29.69       29.78      1.20 o
  -6   1   9        0.19       -0.39      0.39 o
  -5   1   9        4.96        4.69      0.53 o
  -4   1   9      225.01      222.75      2.83 o
  -3   1   9      206.61      202.39      2.31 o
  -2   1   9      152.86      156.99      1.67 o
  -1   1   9      241.70      246.01      2.47 o
   0   1   9      519.83      529.04      5.53 o
   1   1   9      230.49      218.88      2.39 o
   2   1   9      281.49      268.46      2.51 o
   3   1   9      126.09      119.56      1.39 o
   4   1   9        9.92       11.95      0.43 o
   5   1   9        5.84        5.38      0.38 o
   6   1   9       13.09       12.34      0.72 o
   7   1   9        3.61        3.01      0.54 o
   8   1   9        0.65        0.37      0.52 o
   9   1   9        1.96        1.05      0.61 o
  10   1   9        3.01        1.05      1.13 o
 -10   2   9        8.59        8.92      1.66 o
  -9   2   9        7.17        7.61      1.48 o
  -8   2   9        5.65        3.77      0.94 o
  -7   2   9        0.09       -0.51      0.51 o
  -6   2   9        9.07        9.78      0.64 o
  -5   2   9       22.35       18.38      0.84 o
  -4   2   9      130.90      124.40      1.80 o
  -3   2   9      164.56      165.46      1.99 o
  -2   2   9      140.07      148.25      2.01 o
  -1   2   9      114.08      115.30      1.40 o
   0   2   9      419.42      402.75      3.94 o
   1   2   9      574.39      531.75      5.60 o
   2   2   9        2.28        0.71      0.20 o
   3   2   9       19.12       17.86      0.48 o
   4   2   9       62.49       56.24      1.46 o
   5   2   9       67.64       62.09      1.25 o
   6   2   9        1.80        1.04      0.45 o
   7   2   9        3.54        2.42      0.55 o
   8   2   9        2.54        3.18      0.61 o
   9   2   9        2.26        4.39      0.89 o
  10   2   9        1.44        2.44      1.19 o
 -10   3   9        5.33        5.17      1.52 o
  -9   3   9        1.63        1.39      1.23 o
  -8   3   9        1.45        1.25      1.07 o
  -7   3   9        1.62        0.86      0.59 o
  -6   3   9       54.88       57.63      1.59 o
  -5   3   9       15.31       15.24      0.81 o
  -4   3   9       71.09       67.29      2.15 o
  -3   3   9      182.64      177.60      3.62 o
  -2   3   9       75.75       73.67      1.00 o
  -1   3   9      221.69      221.97      2.34 o
   0   3   9      118.61      125.30      1.44 o
   1   3   9       24.44       22.19      0.46 o
   2   3   9        0.10        0.49      0.20 o
   3   3   9       98.58       87.10      1.15 o
   4   3   9      121.04      111.40      1.66 o
   5   3   9       12.76       11.30      0.66 o
   6   3   9        1.62        0.51      0.46 o
   7   3   9        0.03        0.49      0.50 o
   8   3   9        7.87        7.18      0.76 o
   9   3   9       13.28       12.94      1.58 o
  10   3   9        5.78        4.72      1.43 o
  -9   4   9        0.00        0.21      1.09 o
  -8   4   9       17.05       18.61      1.93 o
  -7   4   9        1.27       -0.21      0.59 o
  -6   4   9       11.02       12.24      0.82 o
  -5   4   9       29.72       27.22      1.07 o
  -4   4   9       29.19       27.34      1.06 o
  -3   4   9      129.95      128.24      1.87 o
  -2   4   9      130.77      126.57      1.71 o
  -1   4   9        3.91        3.80      0.28 o
   0   4   9       12.15       11.77      0.44 o
   1   4   9      281.83      276.23      3.12 o
   2   4   9      491.52      460.21      4.59 o
   3   4   9       34.52       29.19      0.70 o
   4   4   9        6.10        3.68      0.48 o
   5   4   9        7.85        5.81      0.58 o
   6   4   9        5.88        6.69      0.63 o
   7   4   9       19.11       20.96      1.09 o
   8   4   9       13.86       14.82      1.20 o
   9   4   9        1.30        1.84      1.17 o
  10   4   9        0.16       -0.29      1.17 o
  -9   5   9        0.09       -0.08      1.07 o
  -8   5   9        2.50        1.35      1.17 o
  -7   5   9        3.01        2.85      1.11 o
  -6   5   9       13.73       13.29      0.89 o
  -5   5   9       15.18       17.98      0.97 o
  -4   5   9       35.65       37.01      1.08 o
  -3   5   9       78.01       78.44      1.57 o
  -2   5   9        9.02        7.15      0.50 o
  -1   5   9       28.48       29.38      0.72 o
   0   5   9      399.46      392.31      4.34 o
   1   5   9      221.02      215.74      2.83 o
   2   5   9       22.60       21.20      0.71 o
   3   5   9       16.06       17.76      0.65 o
   4   5   9        0.03        0.05      0.34 o
   5   5   9        9.43        8.92      0.69 o
   6   5   9        0.94        0.85      0.50 o
   7   5   9        0.06       -0.06      0.66 o
   8   5   9        0.13        0.35      1.00 o
   9   5   9       10.13        9.72      1.72 o
  10   5   9       23.54       29.62      2.67 o
  -9   6   9        0.23       -0.88      0.88 o
  -8   6   9        3.57        3.92      1.37 o
  -7   6   9        5.46        5.68      1.41 o
  -6   6   9        6.19        7.46      1.35 o
  -5   6   9       46.06       46.06      1.70 o
  -4   6   9       23.92       21.71      1.02 o
  -3   6   9        6.06        4.79      0.55 o
  -2   6   9      135.55      133.37      2.55 o
  -1   6   9      132.43      128.28      2.19 o
   0   6   9        0.41       -0.30      0.40 o
   1   6   9       20.31       20.16      0.85 o
   2   6   9      190.69      180.24      2.94 o
   3   6   9      170.56      169.74      2.43 o
   4   6   9       16.27       14.52      0.63 o
   5   6   9        3.39        3.56      0.59 o
   6   6   9        7.99        7.37      0.95 o
   7   6   9       19.10       22.84      2.09 o
   8   6   9       67.95       73.19      3.73 o
   9   6   9       20.99       20.97      2.19 o
  -8   7   9        3.10        1.43      1.25 o
  -7   7   9       28.43       28.21      2.54 o
  -6   7   9        9.21        9.76      1.60 o
  -5   7   9        2.06        1.54      1.09 o
  -4   7   9        1.21        0.69      0.62 o
  -3   7   9      108.42      114.17      2.18 o
  -2   7   9       25.81       28.09      1.03 o
  -1   7   9        2.83        3.37      0.55 o
   0   7   9      206.40      213.47      3.89 o
   1   7   9      329.19      318.18      4.64 o
   2   7   9       17.60        9.00      0.72 o
   3   7   9       38.90       33.95      1.12 o
   4   7   9        0.06       -0.24      0.43 o
   5   7   9       22.47       24.99      1.53 o
   6   7   9       48.99       54.53      3.07 o
   7   7   9        7.12        7.13      1.41 o
   8   7   9        0.60       -1.02      1.02 o
   9   7   9        3.48        3.36      1.43 o
  -8   8   9        0.31        0.94      1.35 o
  -7   8   9        0.80        0.70      1.23 o
  -6   8   9        0.16       -1.11      1.11 o
  -5   8   9       35.99       39.32      2.69 o
  -4   8   9       23.95       26.35      1.58 o
  -3   8   9       16.16       16.88      1.27 o
  -2   8   9      153.74      167.23      4.03 o
  -1   8   9      148.13      158.48      2.80 o
   0   8   9       79.79       74.53      2.09 o
   1   8   9       97.00       90.21      1.93 o
   2   8   9        0.49       -0.92      0.92 o
   3   8   9        3.20        1.22      0.62 o
   4   8   9       19.34       20.36      1.97 o
   5   8   9        5.84        3.92      1.19 o
   6   8   9        0.79        2.36      1.21 o
   7   8   9        0.20       -0.92      0.96 o
   8   8   9        0.39        1.46      1.19 o
  -7   9   9       15.72       15.42      2.15 o
  -6   9   9       26.73       32.08      2.81 o
  -5   9   9        8.72        8.32      1.70 o
  -4   9   9       15.58       16.16      1.89 o
  -3   9   9       22.22       27.67      3.43 o
  -2   9   9       13.68       14.41      1.26 o
  -1   9   9       50.26       45.86      3.15 o
   0   9   9        2.31        0.86      0.76 o
   1   9   9       18.38       16.23      1.25 o
   2   9   9        3.92        2.94      0.84 o
   3   9   9        0.91        1.26      0.72 o
   4   9   9        0.74        0.18      0.90 o
   5   9   9        3.25        4.16      1.21 o
   6   9   9        0.17       -0.35      1.00 o
   7   9   9        0.70        1.87      1.25 o
   8   9   9       12.15       11.66      1.91 o
  -6  10   9        3.36        3.94      1.50 o
  -5  10   9        0.51        2.93      1.41 o
  -4  10   9        3.64        4.65      1.41 o
  -3  10   9       10.59       10.97      1.28 o
  -2  10   9        2.39        1.57      0.92 o
  -1  10   9       18.50       18.61      1.44 o
   0  10   9       12.54       12.12      1.79 o
   1  10   9        0.35       -0.72      0.72 o
   2  10   9        0.53        0.17      0.69 o
   3  10   9        0.59        0.74      0.77 o
   4  10   9        0.27        0.76      1.09 o
   5  10   9        2.44        0.96      1.21 o
   6  10   9       18.75       20.01      2.25 o
   7  10   9       10.75       12.61      2.01 o
  -5  11   9        0.04       -1.25      1.25 o
  -4  11   9        0.05       -0.18      1.29 o
  -3  11   9        1.31        1.46      1.27 o
  -2  11   9       28.65       28.75      1.84 o
  -1  11   9        6.92       10.00      1.29 o
   0  11   9        0.20       -0.50      0.81 o
   1  11   9        4.61        2.76      0.92 o
   2  11   9        0.19       -1.18      1.22 o
   3  11   9        0.22       -0.12      1.07 o
   4  11   9        4.73        5.80      1.60 o
   5  11   9       14.02       18.98      2.23 o
  -3  12   9        1.62        3.79      1.60 o
  -2  12   9        0.61        1.43      1.37 o
  -1  12   9        0.03       -0.57      0.94 o
   0  12   9        0.74       -0.13      0.94 o
   1  12   9        1.90        1.16      0.96 o
   2  12   9        1.00        0.68      1.27 o
   3  12   9        6.06        8.34      1.78 o
   4  12   9       14.66       12.96      2.01 o
  -3  -8  10        3.10        5.69      1.14 o
  -2  -8  10        1.62        2.26      0.52 o
  -1  -8  10        3.76        2.85      0.60 o
   0  -8  10        0.00       -0.41      0.41 o
   1  -8  10        0.76        0.82      0.49 o
   2  -8  10        8.30       11.12      0.71 o
   3  -8  10        6.71        7.82      0.70 o
  -5  -7  10       10.99       13.26      0.86 o
  -4  -7  10        0.07        0.04      0.65 o
  -3  -7  10       24.61       24.11      1.85 o
  -2  -7  10        0.96        2.46      0.45 o
  -1  -7  10        0.07       -0.33      0.33 o
   0  -7  10       10.08       11.14      0.50 o
   1  -7  10       22.79       23.75      0.74 o
   2  -7  10        0.90        1.05      0.36 o
   3  -7  10        0.26        0.42      0.61 o
   4  -7  10        0.73       -0.02      0.91 o
   5  -7  10        0.05       -0.49      0.51 o
  -6  -6  10        0.07       -0.01      0.70 o
  -5  -6  10        8.42        9.58      0.71 o
  -4  -6  10        6.77        8.66      0.82 o
  -3  -6  10        9.15        8.93      0.60 o
  -2  -6  10        3.40        2.96      0.32 o
  -1  -6  10        8.39        9.57      0.42 o
   0  -6  10        5.05        4.19      0.30 o
   1  -6  10        8.28        7.56      0.38 o
   2  -6  10        3.41        3.51      0.31 o
   3  -6  10        0.00       -0.16      0.33 o
   4  -6  10        1.74        0.99      0.63 o
   5  -6  10        0.19       -0.45      0.45 o
   6  -6  10        0.30        0.38      0.58 o
  -7  -5  10        4.57        6.08      0.61 o
  -6  -5  10       18.44       18.66      0.78 o
  -5  -5  10        2.14        1.68      0.47 o
  -4  -5  10        0.32        0.39      0.50 o
  -3  -5  10       24.70       27.18      1.08 o
  -2  -5  10       25.99       24.16      0.87 o
  -1  -5  10        0.28        0.44      0.20 o
   0  -5  10        4.39        3.55      0.31 o
   1  -5  10        6.08        5.33      0.62 o
   2  -5  10       12.54       10.34      0.40 o
   3  -5  10        3.03        2.27      0.30 o
   4  -5  10        5.15        4.71      0.44 o
   5  -5  10        3.13        2.66      0.54 o
   6  -5  10        7.61        8.15      1.27 o
   7  -5  10        0.05       -0.73      0.73 o
  -8  -4  10       13.17       15.99      0.99 o
  -7  -4  10        6.59        6.91      0.78 o
  -6  -4  10        1.84        1.38      0.38 o
  -5  -4  10        6.09        5.80      0.37 o
  -4  -4  10        6.12        7.16      0.42 o
  -3  -4  10        9.37       12.49      0.54 o
  -2  -4  10       44.85       38.80      0.70 o
  -1  -4  10        1.36        1.01      0.74 o
   0  -4  10        1.81        2.00      0.77 o
   1  -4  10        7.26        5.44      0.94 o
   2  -4  10       28.12       24.56      1.73 o
   3  -4  10        9.82        9.77      0.40 o
   4  -4  10       16.43       16.02      0.55 o
   5  -4  10        0.53       -0.17      0.41 o
   6  -4  10        0.08       -0.53      0.53 o
   7  -4  10        0.00       -0.32      0.39 o
   8  -4  10        0.02       -0.54      0.54 o
  -8  -3  10        3.85        3.21      0.66 o
  -7  -3  10        2.12        2.09      0.45 o
  -6  -3  10       12.53       12.66      0.59 o
  -5  -3  10       15.35       15.18      0.55 o
  -4  -3  10        5.61        5.68      0.34 o
  -3  -3  10        3.14        3.23      0.30 o
  -2  -3  10       30.58       31.42      0.57 o
  -1  -3  10        0.01       -0.47      0.47 o
   0  -3  10        1.94        2.31      0.78 o
   1  -3  10        0.11        0.50      0.73 o
   2  -3  10        0.13       -0.68      0.68 o
   3  -3  10        0.45        0.18      0.22 o
   4  -3  10        1.39        0.66      0.40 o
   5  -3  10        0.22       -0.31      0.59 o
   6  -3  10        1.65        0.97      0.52 o
   7  -3  10        0.06        0.21      0.44 o
   8  -3  10        0.00        0.32      0.51 o
  -9  -2  10        0.49       -0.76      0.76 o
  -8  -2  10        4.27        3.96      0.68 o
  -7  -2  10       11.53       12.41      0.63 o
  -6  -2  10        8.87       10.39      0.55 o
  -5  -2  10        6.96        6.83      0.43 o
  -4  -2  10        5.31        5.34      0.27 o
  -3  -2  10        0.08       -0.19      0.19 o
  -2  -2  10       24.06       27.34      0.57 o
  -1  -2  10       35.04       35.04      1.38 o
   0  -2  10       10.04        4.97      0.67 o
   1  -2  10       32.47       31.36      1.72 o
   2  -2  10       13.40       11.26      1.13 o
   3  -2  10       24.58       20.73      0.60 o
   4  -2  10        0.62       -0.21      0.31 o
   5  -2  10        1.06        0.94      0.37 o
   6  -2  10        8.45        8.28      1.26 o
   7  -2  10        0.83        1.45      0.50 o
   8  -2  10        5.66        4.90      0.66 o
   9  -2  10        6.51        6.79      0.79 o
  -9  -1  10        2.51        1.36      0.84 o
  -8  -1  10        3.76        3.94      0.59 o
  -7  -1  10        3.01        3.22      0.46 o
  -6  -1  10       24.13       23.94      0.79 o
  -5  -1  10       28.89       25.39      0.75 o
  -4  -1  10        0.07       -0.12      0.19 o
  -3  -1  10        1.98        2.79      0.30 o
  -2  -1  10        2.71        5.59      0.31 o
  -1  -1  10       93.64       79.61      2.55 o
   0  -1  10      204.68      198.42      3.90 o
   1  -1  10      157.70      148.87      3.14 o
   2  -1  10       65.21       56.34      2.03 o
   3  -1  10        6.59        5.73      0.30 o
   4  -1  10       42.20       36.76      0.96 o
   5  -1  10        0.21        0.15      0.29 o
   6  -1  10       69.75       68.87      1.57 o
   7  -1  10       44.52       43.38      1.31 o
   8  -1  10        0.29       -0.51      0.51 o
   9  -1  10        0.00       -0.27      0.57 o
  -9   0  10        2.85        3.20      1.17 o
  -8   0  10       19.96       19.93      1.10 o
  -7   0  10       17.32       16.59      0.94 o
  -6   0  10        0.36       -0.20      0.37 o
  -5   0  10        9.14        9.91      0.50 o
  -4   0  10        0.03        0.23      0.25 o
  -3   0  10      275.89      248.04      3.02 o
  -2   0  10       65.18       57.25      0.89 o
  -1   0  10      831.18      807.69      8.41 o
   0   0  10      120.61      108.98      3.16 o
   1   0  10       40.32       32.17      1.05 o
   2   0  10       73.91       59.84      0.87 o
   3   0  10       10.63        6.40      0.38 o
   4   0  10      243.84      228.24      2.55 o
   5   0  10      158.48      149.63      2.04 o
   6   0  10       11.46        9.95      0.64 o
   7   0  10        0.17       -0.37      0.50 o
   8   0  10        5.96        5.82      0.69 o
   9   0  10        1.67        1.21      0.67 o
  -9   1  10        2.12        3.65      1.23 o
  -8   1  10        0.01       -0.53      0.61 o
  -7   1  10        4.42        4.47      0.63 o
  -6   1  10        0.48       -0.53      0.53 o
  -5   1  10       31.33       28.22      1.01 o
  -4   1  10       11.94       13.27      0.57 o
  -3   1  10      406.74      421.67      5.75 o
  -2   1  10       61.44       52.72      1.00 o
  -1   1  10        6.21        4.06      0.28 o
   0   1  10        9.69       10.08      0.66 o
   1   1  10       55.55       54.35      1.59 o
   2   1  10      224.26      197.65      2.22 o
   3   1  10      180.08      169.85      1.82 o
   4   1  10        9.14        6.99      0.33 o
   5   1  10        3.79        2.44      0.39 o
   6   1  10        1.39        2.36      0.48 o
   7   1  10        1.91        1.68      0.73 o
   8   1  10        6.77        8.84      0.96 o
   9   1  10        0.40        0.22      0.63 o
  10   1  10        0.16        0.14      1.07 o
  -9   2  10        4.96        6.99      1.41 o
  -8   2  10        0.48        0.97      0.76 o
  -7   2  10        0.01       -0.51      0.51 o
  -6   2  10       28.03       26.15      1.14 o
  -5   2  10      176.23      175.24      3.17 o
  -4   2  10       44.73       40.35      1.02 o
  -3   2  10       38.41       36.34      0.83 o
  -2   2  10       62.96       54.03      0.85 o
  -1   2  10       26.69       26.36      0.54 o
   0   2  10        8.29        9.03      0.40 o
   1   2  10      375.62      356.93      4.79 o
   2   2  10       50.29       54.99      0.86 o
   3   2  10       51.76       40.70      0.74 o
   4   2  10       45.11       38.35      0.93 o
   5   2  10        4.23        3.91      0.49 o
   6   2  10       14.09       15.07      0.83 o
   7   2  10        0.78        0.79      0.49 o
   8   2  10        8.75        8.57      0.78 o
   9   2  10        2.27        1.45      0.84 o
  10   2  10        0.83        0.00      1.05 o
  -9   3  10        0.65        0.62      1.15 o
  -8   3  10        6.77        7.03      1.37 o
  -7   3  10       45.21       51.76      1.44 o
  -6   3  10        6.89        7.23      0.71 o
  -5   3  10        6.88        5.64      0.61 o
  -4   3  10        4.60        3.97      0.53 o
  -3   3  10       24.34       22.40      0.69 o
  -2   3  10       27.53       22.73      0.60 o
  -1   3  10      108.67      110.55      1.94 o
   0   3  10       34.34       33.62      0.66 o
   1   3  10        0.39       -0.16      0.21 o
   2   3  10       59.08       52.84      0.94 o
   3   3  10        7.89        5.99      0.41 o
   4   3  10       23.09       22.84      0.76 o
   5   3  10        7.44        6.49      0.57 o
   6   3  10       32.56       33.88      1.18 o
   7   3  10        5.85        6.23      0.68 o
   8   3  10        0.03        0.53      0.60 o
   9   3  10        2.06        3.38      1.09 o
  10   3  10        0.76       -0.16      1.05 o
  -9   4  10        8.06        8.94      1.70 o
  -8   4  10        4.06        2.21      1.15 o
  -7   4  10        0.11       -0.60      0.62 o
  -6   4  10        0.02        0.23      0.53 o
  -5   4  10        6.74        6.43      0.65 o
  -4   4  10        0.00        0.40      0.42 o
  -3   4  10        4.07        4.63      0.54 o
  -2   4  10       94.71       88.67      1.42 o
  -1   4  10       40.19       39.64      1.32 o
   0   4  10      152.76      143.16      2.61 o
   1   4  10       76.72       76.65      2.03 o
   2   4  10      167.86      163.85      2.04 o
   3   4  10       31.89       29.72      0.88 o
   4   4  10        7.63        7.39      0.50 o
   5   4  10        3.58        3.35      0.53 o
   6   4  10        3.86        3.94      0.59 o
   7   4  10        5.85        5.69      0.69 o
   8   4  10        5.48        6.13      1.11 o
   9   4  10        2.39        2.97      1.15 o
  -9   5  10        1.90        2.54      1.33 o
  -8   5  10        0.00        0.23      1.09 o
  -7   5  10        0.57        0.70      1.02 o
  -6   5  10        1.18        1.29      0.58 o
  -5   5  10        0.09        0.70      0.54 o
  -4   5  10        4.46        4.62      0.60 o
  -3   5  10       14.06       13.61      0.79 o
  -2   5  10        3.18        3.32      0.52 o
  -1   5  10       44.71       47.38      1.30 o
   0   5  10        5.19        6.69      0.53 o
   1   5  10       21.48       19.53      0.79 o
   2   5  10       98.31       93.09      1.70 o
   3   5  10       27.14       27.88      0.87 o
   4   5  10       10.85        8.83      0.66 o
   5   5  10        8.38        7.33      0.66 o
   6   5  10        8.15       10.37      0.78 o
   7   5  10        7.84        8.78      0.81 o
   8   5  10        0.07       -0.25      0.88 o
   9   5  10        1.33        1.17      1.25 o
  -8   6  10        1.75        1.37      1.17 o
  -7   6  10        0.05        0.00      0.98 o
  -6   6  10        0.66        1.37      1.02 o
  -5   6  10        3.21        2.65      0.63 o
  -4   6  10        0.01        0.22      0.52 o
  -3   6  10       58.00       58.18      1.61 o
  -2   6  10        9.53       10.18      0.76 o
  -1   6  10       90.59       87.48      1.99 o
   0   6  10      151.76      148.25      2.85 o
   1   6  10       13.28       11.77      1.10 o
   2   6  10       52.20       46.81      1.40 o
   3   6  10       54.28       54.17      1.60 o
   4   6  10        1.56       -0.03      0.39 o
   5   6  10        0.07       -0.35      0.49 o
   6   6  10        0.18       -0.23      0.53 o
   7   6  10        3.84        2.97      1.09 o
   8   6  10       10.94       12.30      1.70 o
   9   6  10        2.07        1.31      1.31 o
  -8   7  10        1.02        1.85      1.29 o
  -7   7  10        0.00        0.47      1.11 o
  -6   7  10        0.13       -0.53      0.98 o
  -5   7  10       10.61       11.95      1.58 o
  -4   7  10       11.81       12.00      1.14 o
  -3   7  10        9.30       11.25      1.78 o
  -2   7  10      132.92      130.18      2.72 o
  -1   7  10      109.84      107.24      3.29 o
   0   7  10       19.12       16.88      1.19 o
   1   7  10        1.97        0.28      0.56 o
   2   7  10        7.03        6.30      0.69 o
   3   7  10       40.00       45.75      1.39 o
   4   7  10       10.68       10.28      0.81 o
   5   7  10        4.29        2.84      0.79 o
   6   7  10       17.98       17.38      1.78 o
   7   7  10       11.27       14.02      1.76 o
   8   7  10        0.42       -1.05      1.05 o
  -7   8  10        0.28       -0.31      1.15 o
  -6   8  10        0.40       -0.08      1.19 o
  -5   8  10        0.26        0.21      1.13 o
  -4   8  10       38.16       41.84      2.81 o
  -3   8  10       48.82       51.54      3.01 o
  -2   8  10        0.69       -0.64      0.75 o
  -1   8  10       12.89       12.60      0.95 o
   0   8  10       13.41       12.50      0.93 o
   1   8  10       72.55       77.26      2.00 o
   2   8  10        6.33        3.60      0.70 o
   3   8  10       32.96       29.22      1.63 o
   4   8  10       55.09       55.76      3.07 o
   5   8  10        1.35        1.35      1.05 o
   6   8  10        9.08       10.21      1.60 o
   7   8  10        3.33        4.02      1.35 o
   8   8  10        1.36        2.42      1.29 o
  -7   9  10        3.95        2.89      1.50 o
  -6   9  10        2.07        1.70      1.41 o
  -5   9  10       13.45       11.79      1.91 o
  -4   9  10        0.90        2.23      1.33 o
  -3   9  10       21.24       25.99      2.46 o
  -2   9  10       29.71       30.05      2.56 o
  -1   9  10      135.43      145.33      5.62 o
   0   9  10       13.88       12.55      1.74 o
   1   9  10        1.28       -0.72      1.02 o
   2   9  10       16.98       10.89      1.60 o
   3   9  10        0.68        0.37      1.02 o
   4   9  10        1.05        0.86      1.03 o
   5   9  10        0.20       -0.12      0.92 o
   6   9  10        1.05        3.49      1.25 o
   7   9  10        1.39        2.07      1.29 o
  -6  10  10        0.40       -0.70      1.48 o
  -5  10  10        1.17       -1.07      1.27 o
  -4  10  10       18.21       16.52      2.17 o
  -3  10  10       52.39       52.48      3.28 o
  -2  10  10        0.00       -0.33      1.23 o
  -1  10  10        6.36        3.32      1.43 o
   0  10  10       11.04       10.25      1.68 o
   1  10  10        3.36        1.72      1.19 o
   2  10  10        1.67       -0.72      0.98 o
   3  10  10        1.34        1.07      1.11 o
   4  10  10       21.25       23.78      2.36 o
   5  10  10        6.51        6.58      1.54 o
   6  10  10        2.69        1.25      1.31 o
  -4  11  10        0.78       -1.35      1.35 o
  -3  11  10       14.88       14.19      2.11 o
  -2  11  10        0.03        0.64      1.29 o
  -1  11  10       12.01       11.40      1.89 o
   0  11  10        5.54        4.02      1.48 o
   1  11  10        7.03        7.38      1.62 o
   2  11  10       12.58       13.18      1.89 o
   3  11  10        6.27        7.03      1.50 o
   4  11  10       10.87       11.50      1.89 o
   5  11  10        5.90        5.21      1.60 o
  -2  12  10        3.82        5.93      1.76 o
  -1  12  10        6.35        5.82      1.74 o
   0  12  10        9.70       10.44      1.93 o
   1  12  10        8.97        8.92      1.82 o
   2  12  10        5.26        7.69      1.76 o
   3  12  10        3.07        3.24      1.39 o
  -1  -8  11        0.84        0.05      0.63 o
   0  -8  11        1.25        0.00      0.44 o
   1  -8  11        0.62       -0.40      1.00 o
  -4  -7  11       13.09       16.56      1.21 o
  -3  -7  11        2.60        4.47      0.96 o
  -2  -7  11        1.93        1.68      0.61 o
  -1  -7  11        0.11       -0.12      0.38 o
   0  -7  11        6.29        7.26      0.49 o
   1  -7  11        4.01        4.33      0.42 o
   2  -7  11        2.77        3.30      0.55 o
   3  -7  11       11.08       12.04      0.74 o
   4  -7  11        0.38       -0.26      0.50 o
  -5  -6  11       17.97       23.62      1.08 o
  -4  -6  11       15.28       20.10      1.23 o
  -3  -6  11        2.81        1.96      0.63 o
  -2  -6  11        5.92        6.64      0.54 o
  -1  -6  11        1.56        0.61      0.28 o
   0  -6  11        6.70        7.19      0.36 o
   1  -6  11       15.37       19.23      0.72 o
   2  -6  11        1.66        1.55      0.28 o
   3  -6  11        2.15        2.80      0.51 o
   4  -6  11        8.65        8.15      0.85 o
   5  -6  11        2.49        2.08      0.55 o
  -6  -5  11       18.14       25.49      1.28 o
  -5  -5  11        4.09        5.01      0.61 o
  -4  -5  11        8.41        6.15      0.58 o
  -3  -5  11        8.45        7.62      0.55 o
  -2  -5  11        8.11        7.66      0.43 o
  -1  -5  11       38.99       40.85      1.60 o
   0  -5  11        2.64        1.70      0.37 o
   1  -5  11        1.08        0.47      0.35 o
   2  -5  11       15.28       15.81      0.59 o
   3  -5  11       12.03       10.72      0.46 o
   4  -5  11       14.58       13.78      0.67 o
   5  -5  11        0.04       -0.37      0.46 o
   6  -5  11        0.56        0.11      0.56 o
  -7  -4  11        5.59        5.80      0.59 o
  -6  -4  11        2.59        1.88      0.53 o
  -5  -4  11        6.46        6.51      0.53 o
  -4  -4  11        0.85        1.07      0.32 o
  -3  -4  11       11.56       13.64      0.92 o
  -2  -4  11        6.26        5.32      0.34 o
  -1  -4  11       13.84       10.54      1.15 o
   0  -4  11        6.99        7.98      1.54 o
   1  -4  11        5.46        4.63      0.90 o
   2  -4  11       25.98       28.05      1.84 o
   3  -4  11        8.53        6.66      0.32 o
   4  -4  11        5.13        4.70      0.35 o
   5  -4  11        9.04        8.71      1.00 o
   6  -4  11        0.52        0.44      0.52 o
   7  -4  11        0.79        0.29      0.70 o
  -8  -3  11        2.36        2.46      1.33 o
  -7  -3  11        7.43        6.77      0.62 o
  -6  -3  11       10.38       11.84      0.58 o
  -5  -3  11        4.86        5.42      0.48 o
  -4  -3  11        2.13        1.50      0.32 o
  -3  -3  11        0.47       -0.08      0.22 o
  -2  -3  11        0.11       -0.21      0.21 o
  -1  -3  11       30.42       26.26      1.27 o
   0  -3  11       44.32       43.29      3.03 o
   1  -3  11       23.10       21.93      1.62 o
   2  -3  11       29.08       33.07      1.89 o
   3  -3  11       15.94       15.76      0.61 o
   4  -3  11        0.31        0.06      0.26 o
   5  -3  11        7.46        6.77      0.50 o
   6  -3  11        0.91        0.09      0.56 o
   7  -3  11        0.41       -0.99      0.99 o
   8  -3  11        1.27        1.25      0.49 o
  -8  -2  11       14.33       16.86      0.99 o
  -7  -2  11        0.68        0.11      0.42 o
  -6  -2  11        0.33       -0.30      0.35 o
  -5  -2  11        1.16        0.73      0.31 o
  -4  -2  11        0.14        0.06      0.26 o
  -3  -2  11        2.84        1.46      0.23 o
  -2  -2  11        9.42        7.46      0.35 o
  -1  -2  11       77.31       69.62      2.05 o
   0  -2  11       92.42       87.79      2.28 o
   1  -2  11        0.06        0.61      0.69 o
   2  -2  11        0.48       -0.94      0.96 o
   3  -2  11       61.98       54.72      1.22 o
   4  -2  11       23.57       21.57      0.62 o
   5  -2  11       10.79       10.81      0.62 o
   6  -2  11        9.41        8.62      0.78 o
   7  -2  11        0.07       -0.41      0.41 o
   8  -2  11        0.01       -0.55      0.55 o
  -8  -1  11        3.82        4.10      0.61 o
  -7  -1  11        0.00       -0.41      0.41 o
  -6  -1  11        2.09        2.08      0.39 o
  -5  -1  11        0.05        0.11      0.30 o
  -4  -1  11        4.08        2.90      0.25 o
  -3  -1  11       10.77       10.05      0.41 o
  -2  -1  11       30.29       24.78      0.55 o
  -1  -1  11        6.59        9.38      1.15 o
   0  -1  11       44.61       47.00      1.91 o
   1  -1  11       86.56       93.28      4.41 o
   2  -1  11       41.65       35.74      1.68 o
   3  -1  11       44.44       43.09      0.80 o
   4  -1  11       40.42       37.62      0.83 o
   5  -1  11        2.66        3.05      0.42 o
   6  -1  11        0.60        0.69      0.38 o
   7  -1  11        0.31        0.03      0.44 o
   8  -1  11        3.12        2.95      0.60 o
   9  -1  11        0.05       -0.94      1.27 o
  -9   0  11        0.00       -0.08      1.00 o
  -8   0  11        6.05        4.62      1.08 o
  -7   0  11        6.51        7.95      0.72 o
  -6   0  11        1.14        0.74      0.47 o
  -5   0  11        0.00       -0.34      0.35 o
  -4   0  11       29.89       26.36      0.60 o
  -3   0  11       19.76       19.20      0.75 o
  -2   0  11       34.14       35.72      0.75 o
  -1   0  11       20.30       27.90      0.67 o
   0   0  11       89.56       78.24      2.19 o
   1   0  11       96.25       89.97      1.68 o
   2   0  11       46.95       45.71      0.75 o
   3   0  11       26.64       26.80      0.64 o
   4   0  11       57.46       51.41      1.03 o
   5   0  11       14.12       11.36      0.51 o
   6   0  11        9.56        9.13      0.61 o
   7   0  11        0.01       -0.42      0.45 o
   8   0  11        2.18        2.12      0.60 o
   9   0  11        0.35        0.09      0.62 o
  -9   1  11        3.30        2.91      1.17 o
  -8   1  11        1.66        0.96      0.61 o
  -7   1  11        0.86        1.24      0.56 o
  -6   1  11        1.11       -0.10      0.41 o
  -5   1  11        9.47        9.94      0.76 o
  -4   1  11       49.71       50.43      1.08 o
  -3   1  11       14.12       13.57      0.47 o
  -2   1  11        5.01        6.52      0.29 o
  -1   1  11      190.74      173.76      2.19 o
   0   1  11      303.83      303.61      3.57 o
   1   1  11      116.11      107.96      1.68 o
   2   1  11      174.90      153.50      2.27 o
   3   1  11       73.91       61.22      1.17 o
   4   1  11        3.26        3.34      0.28 o
   5   1  11        0.02        0.06      0.37 o
   6   1  11        2.00        2.07      0.48 o
   7   1  11        0.85        0.58      0.49 o
   8   1  11        0.04       -0.41      0.56 o
   9   1  11        0.38        0.07      0.67 o
  -9   2  11        0.01        0.49      1.02 o
  -8   2  11        0.87        0.10      1.30 o
  -7   2  11        0.15        0.47      0.50 o
  -6   2  11        3.93        5.08      0.66 o
  -5   2  11      103.31       95.28      2.34 o
  -4   2  11       12.28       15.69      0.85 o
  -3   2  11      431.80      405.26      8.02 o
  -2   2  11      291.24      290.96      3.63 o
  -1   2  11       54.14       47.44      0.75 o
   0   2  11      391.10      386.75      4.16 o
   1   2  11      298.05      264.28      3.53 o
   2   2  11       43.45       34.70      0.66 o
   3   2  11        4.11        1.68      0.26 o
   4   2  11       92.27       88.61      1.82 o
   5   2  11       16.27       14.28      0.76 o
   6   2  11        2.06        1.96      0.83 o
   7   2  11        0.27       -0.16      0.50 o
   8   2  11       15.14       18.83      1.09 o
   9   2  11        6.46        8.22      1.06 o
  -9   3  11        0.14        1.05      1.13 o
  -8   3  11        0.29        0.88      0.98 o
  -7   3  11       57.55       61.26      1.59 o
  -6   3  11        2.70        5.34      0.74 o
  -5   3  11      210.69      208.47      3.76 o
  -4   3  11      205.48      201.48      3.56 o
  -3   3  11       78.19       68.90      1.38 o
  -2   3  11      124.31      123.49      1.78 o
  -1   3  11       98.55       91.78      1.82 o
   0   3  11       27.32       19.71      0.52 o
   1   3  11        9.53       13.06      0.46 o
   2   3  11      159.61      155.87      2.71 o
   3   3  11       55.73       48.05      0.98 o
   4   3  11        2.16        0.91      0.37 o
   5   3  11       19.93       17.62      0.85 o
   6   3  11        1.60        1.71      0.52 o
   7   3  11        3.11        2.89      0.61 o
   8   3  11        1.60        0.41      0.61 o
   9   3  11        0.13       -0.92      0.92 o
  -8   4  11        0.08        0.72      1.13 o
  -7   4  11       49.21       47.38      1.71 o
  -6   4  11       69.80       73.70      2.24 o
  -5   4  11       10.33        9.39      0.79 o
  -4   4  11        0.40       -0.50      0.50 o
  -3   4  11       64.23       59.63      1.51 o
  -2   4  11        2.11        1.20      0.59 o
  -1   4  11       12.32        9.53      0.47 o
   0   4  11       62.74       60.47      1.15 o
   1   4  11      397.00      383.22      4.59 o
   2   4  11      120.68      110.73      1.70 o
   3   4  11        9.77        7.75      0.53 o
   4   4  11       11.59        8.75      0.55 o
   5   4  11        7.39        5.73      0.62 o
   6   4  11        0.00       -0.12      0.49 o
   7   4  11        1.14       -0.12      0.57 o
   8   4  11        2.10        2.47      1.07 o
   9   4  11        6.10        6.36      1.35 o
  -8   5  11       13.81       11.79      1.74 o
  -7   5  11        0.22       -0.45      0.96 o
  -6   5  11        4.50        3.00      0.75 o
  -5   5  11        6.90        7.32      0.76 o
  -4   5  11        1.06        0.92      0.52 o
  -3   5  11        0.09       -0.44      0.46 o
  -2   5  11       37.91       36.78      1.19 o
  -1   5  11      216.87      217.99      3.78 o
   0   5  11      232.34      218.73      3.78 o
   1   5  11       84.69       79.58      1.84 o
   2   5  11       82.26       79.80      1.59 o
   3   5  11        7.00        5.67      0.60 o
   4   5  11        3.65        3.40      0.55 o
   5   5  11        0.55       -0.05      0.47 o
   6   5  11        6.15        4.85      0.67 o
   7   5  11        8.25        9.70      0.85 o
   8   5  11        3.77        3.32      1.13 o
   9   5  11        0.58       -1.05      1.05 o
  -8   6  11        1.12        0.33      1.15 o
  -7   6  11        0.00       -0.96      0.96 o
  -6   6  11        0.02        0.08      0.96 o
  -5   6  11        2.18        2.83      0.64 o
  -4   6  11        0.74        0.85      0.57 o
  -3   6  11       54.53       55.16      1.60 o
  -2   6  11      350.78      354.12      7.00 o
  -1   6  11      108.42      109.52      2.38 o
   0   6  11        6.59        3.18      0.67 o
   1   6  11       20.72       17.09      0.95 o
   2   6  11       45.53       40.09      1.30 o
   3   6  11        4.20        4.30      0.51 o
   4   6  11        9.23        7.50      0.57 o
   5   6  11        0.01       -0.40      0.50 o
   6   6  11        4.89        4.58      0.72 o
   7   6  11        2.81        1.84      1.05 o
   8   6  11        6.07        7.75      1.48 o
  -7   7  11        2.49        2.95      1.29 o
  -6   7  11        0.10       -1.00      1.00 o
  -5   7  11        4.69        8.04      1.50 o
  -4   7  11      103.65      110.76      5.37 o
  -3   7  11       84.05       95.49      2.33 o
  -2   7  11       31.38       34.87      1.43 o
  -1   7  11       18.37       16.65      0.98 o
   0   7  11       18.99       16.87      0.98 o
   1   7  11       10.52        8.98      0.77 o
   2   7  11       37.23       36.15      1.33 o
   3   7  11       10.40       10.33      0.66 o
   4   7  11       12.71       14.20      0.92 o
   5   7  11        5.06        5.86      0.95 o
   6   7  11        0.78        0.68      0.94 o
   7   7  11        6.89        7.87      1.54 o
   8   7  11       23.43       29.25      2.56 o
  -7   8  11        0.39        1.46      1.41 o
  -6   8  11       14.38       18.66      2.15 o
  -5   8  11       43.05       45.43      3.03 o
  -4   8  11       31.42       33.27      2.58 o
  -3   8  11        0.59       -0.18      1.07 o
  -2   8  11        7.95        7.34      1.04 o
  -1   8  11       21.26       21.84      1.18 o
   0   8  11        0.27       -0.49      0.59 o
   1   8  11        5.68        4.80      1.16 o
   2   8  11       17.01       13.61      0.96 o
   3   8  11        8.53        9.37      1.05 o
   4   8  11        0.90        0.82      0.96 o
   5   8  11        0.14       -0.23      0.92 o
   6   8  11       17.66       20.09      2.05 o
   7   8  11        9.47        9.90      1.66 o
  -6   9  11       15.43       14.31      1.97 o
  -5   9  11        0.05       -1.09      1.21 o
  -4   9  11        0.64        0.61      1.19 o
  -3   9  11        0.00       -1.05      1.05 o
  -2   9  11        0.83        1.60      1.21 o
  -1   9  11       49.77       50.72      3.08 o
   0   9  11       47.00       45.63      2.89 o
   1   9  11        3.86        1.89      1.19 o
   2   9  11        3.53        2.50      1.13 o
   3   9  11       16.15       16.40      1.80 o
   4   9  11       12.32       14.66      1.80 o
   5   9  11       36.96       44.30      2.95 o
   6   9  11        0.31       -0.25      1.13 o
   7   9  11        1.36        0.10      1.19 o
  -5  10  11        3.61        4.59      1.66 o
  -4  10  11        4.54        5.12      1.62 o
  -3  10  11       48.41       61.26      3.71 o
  -2  10  11       27.03       30.67      2.73 o
  -1  10  11        4.42        4.65      1.56 o
   0  10  11        1.92        1.37      1.31 o
   1  10  11        0.30       -0.96      0.96 o
   2  10  11        4.88        3.53      1.27 o
   3  10  11        3.31        4.59      1.35 o
   4  10  11        2.54        2.85      1.31 o
   5  10  11        1.12        1.25      1.23 o
   6  10  11        2.66        1.44      1.29 o
  -4  11  11        3.10        2.50      1.48 o
  -3  11  11        1.13        0.84      1.46 o
  -2  11  11        0.03       -0.72      1.29 o
  -1  11  11        2.25        3.44      1.48 o
   0  11  11        0.55        1.17      1.25 o
   1  11  11        0.05       -0.98      1.11 o
   2  11  11        4.15        3.89      1.41 o
   3  11  11        6.68        8.26      1.66 o
   4  11  11        0.79       -1.05      1.13 o
  -1  12  11        2.11        0.98      1.48 o
   0  12  11        9.57        9.82      1.89 o
   1  12  11        1.95        2.21      1.48 o
  -2  -7  12        0.57       -0.51      1.74 o
  -1  -7  12        1.44        1.28      0.43 o
   0  -7  12        5.02        5.66      0.55 o
   1  -7  12        0.09       -0.33      0.33 o
   2  -7  12        0.00       -1.11      1.54 o
  -4  -6  12        0.74       -0.31      0.50 o
  -3  -6  12        1.31        0.87      0.68 o
  -2  -6  12       16.02       15.81      0.90 o
  -1  -6  12        1.89        1.98      0.29 o
   0  -6  12        0.08       -0.25      0.25 o
   1  -6  12       10.91       10.21      0.50 o
   2  -6  12       20.64       22.03      0.85 o
   3  -6  12        2.25        2.33      0.38 o
   4  -6  12        0.53        0.23      0.46 o
  -5  -5  12        1.42        1.80      0.73 o
  -4  -5  12       18.16       23.25      1.00 o
  -3  -5  12        8.67        8.08      0.58 o
  -2  -5  12       20.40       23.47      0.85 o
  -1  -5  12       34.35       37.68      1.82 o
   0  -5  12       11.42       12.23      1.38 o
   1  -5  12        0.89       -0.29      0.87 o
   2  -5  12        8.20        7.13      0.33 o
   3  -5  12        3.43        3.22      0.32 o
   4  -5  12        0.43       -0.35      0.35 o
   5  -5  12        0.08       -0.52      0.52 o
  -6  -4  12       17.61       19.87      1.04 o
  -5  -4  12       11.60       12.84      0.70 o
  -4  -4  12       33.39       38.59      1.45 o
  -3  -4  12       38.67       44.31      1.26 o
  -2  -4  12       10.11        7.76      0.42 o
  -1  -4  12        2.46        2.21      0.96 o
   0  -4  12       17.08       15.94      1.38 o
   1  -4  12        3.36        2.75      0.95 o
   2  -4  12        0.01       -0.58      0.77 o
   3  -4  12        1.03        1.39      0.34 o
   4  -4  12        3.00        3.31      0.35 o
   5  -4  12        5.54        6.57      0.66 o
   6  -4  12        0.17       -0.59      0.59 o
  -7  -3  12       14.34       16.90      0.81 o
  -6  -3  12       19.77       19.08      1.03 o
  -5  -3  12       24.82       26.54      1.02 o
  -4  -3  12        3.45        3.63      0.58 o
  -3  -3  12        0.40       -0.23      0.23 o
  -2  -3  12       25.98       26.50      0.55 o
  -1  -3  12       18.53       20.88      2.07 o
   0  -3  12        0.31        0.74      0.78 o
   1  -3  12        0.02       -0.64      0.64 o
   2  -3  12        0.06       -0.56      0.75 o
   3  -3  12        8.04        5.76      0.29 o
   4  -3  12        5.56        5.36      0.36 o
   5  -3  12        2.83        2.43      0.57 o
   6  -3  12        1.74        1.50      0.64 o
   7  -3  12        0.23       -0.27      0.70 o
  -7  -2  12       18.57       23.51      0.87 o
  -6  -2  12        5.39        5.05      0.53 o
  -5  -2  12        0.02        0.57      0.43 o
  -4  -2  12        6.49        7.15      0.46 o
  -3  -2  12       22.86       27.30      0.84 o
  -2  -2  12       14.81       13.40      0.40 o
  -1  -2  12        8.84        9.16      0.82 o
   0  -2  12        0.78        0.68      0.57 o
   1  -2  12       21.48       21.98      1.89 o
   2  -2  12        7.03        5.90      1.04 o
   3  -2  12        0.48        0.59      0.22 o
   4  -2  12        0.53        0.39      0.27 o
   5  -2  12        1.63        1.77      0.42 o
   6  -2  12        3.95        4.72      0.71 o
   7  -2  12        0.21        0.03      0.68 o
  -8  -1  12        1.73        0.71      0.55 o
  -7  -1  12        0.34        0.30      0.50 o
  -6  -1  12        3.04        3.91      0.45 o
  -5  -1  12       20.53       21.05      0.95 o
  -4  -1  12       20.95       21.66      0.71 o
  -3  -1  12        8.49        9.67      0.40 o
  -2  -1  12        3.95        5.48      0.29 o
  -1  -1  12       36.60       36.86      0.98 o
   0  -1  12        3.12        3.57      0.83 o
   1  -1  12        0.52        0.62      0.74 o
   2  -1  12        2.92        3.10      0.32 o
   3  -1  12        1.02        0.66      0.23 o
   4  -1  12        0.00       -0.26      0.26 o
   5  -1  12        0.35        0.30      0.39 o
   6  -1  12        2.02        1.59      0.65 o
   7  -1  12        2.90        4.06      0.67 o
   8  -1  12        4.14        5.34      0.64 o
  -8   0  12        0.00       -0.49      0.49 o
  -7   0  12        7.76        8.76      0.67 o
  -6   0  12       21.96       27.51      1.02 o
  -5   0  12       13.72       13.62      0.59 o
  -4   0  12        3.99        4.61      0.40 o
  -3   0  12        3.28        5.20      0.35 o
  -2   0  12        4.56        4.28      0.35 o
  -1   0  12       71.36       64.78      0.97 o
   0   0  12       38.35       37.49      0.74 o
   1   0  12        2.20        1.48      0.24 o
   2   0  12        0.00        0.14      0.20 o
   3   0  12        0.00       -0.19      0.24 o
   4   0  12        2.40        3.02      0.36 o
   5   0  12        3.24        3.77      0.62 o
   6   0  12        4.89        7.24      0.53 o
   7   0  12        8.08        8.97      0.67 o
   8   0  12        5.36        4.05      0.63 o
  -8   1  12        4.01        3.66      0.71 o
  -7   1  12        9.21        9.20      0.79 o
  -6   1  12        9.51       10.94      0.66 o
  -5   1  12        4.14        4.79      0.55 o
  -4   1  12       12.83       12.35      0.59 o
  -3   1  12       57.39       57.66      1.16 o
  -2   1  12       22.57       23.05      0.65 o
  -1   1  12        0.60        0.23      0.25 o
   0   1  12        5.69        9.26      1.48 o
   1   1  12        3.48        3.81      0.33 o
   2   1  12        3.56        4.72      0.47 o
   3   1  12        1.24        0.66      0.32 o
   4   1  12        4.28        2.73      0.28 o
   5   1  12       15.83       15.26      0.72 o
   6   1  12       28.97       28.85      1.03 o
   7   1  12        6.98        8.45      0.72 o
   8   1  12        1.12        0.03      0.58 o
  -8   2  12        3.65        3.42      0.91 o
  -7   2  12        1.85        2.21      0.57 o
  -6   2  12       11.49       13.39      0.84 o
  -5   2  12       21.55       23.72      1.00 o
  -4   2  12        7.52        6.29      0.59 o
  -3   2  12        0.02        0.25      0.33 o
  -2   2  12        4.96        7.18      0.32 o
  -1   2  12        0.40        0.36      0.19 o
   0   2  12       12.46       12.94      0.41 o
   1   2  12        2.42        1.52      0.34 o
   2   2  12        1.09        0.47      0.21 o
   3   2  12       20.14       17.11      0.51 o
   4   2  12       36.19       36.42      1.04 o
   5   2  12        3.92        5.06      0.53 o
   6   2  12        1.34        1.75      0.51 o
   7   2  12       11.96       14.89      0.91 o
   8   2  12       14.34       15.24      0.98 o
  -8   3  12        2.17        3.24      1.17 o
  -7   3  12        0.13       -0.13      0.55 o
  -6   3  12        0.77        1.80      0.64 o
  -5   3  12       25.97       29.12      1.18 o
  -4   3  12       50.93       53.88      1.46 o
  -3   3  12        0.06       -0.44      0.44 o
  -2   3  12        0.30       -0.33      0.33 o
  -1   3  12        3.76        3.13      0.34 o
   0   3  12        1.18        1.96      0.30 o
   1   3  12       20.23       18.29      0.56 o
   2   3  12       33.34       33.15      0.72 o
   3   3  12        0.04        0.41      0.34 o
   4   3  12        0.05       -0.33      0.33 o
   5   3  12        6.24        7.43      0.64 o
   6   3  12       27.75       31.95      1.18 o
   7   3  12        9.92       12.35      1.18 o
   8   3  12        0.10       -0.16      0.62 o
  -8   4  12        0.60        1.95      1.21 o
  -7   4  12       36.39       39.65      1.67 o
  -6   4  12       51.44       56.27      1.73 o
  -5   4  12        4.08        1.89      0.68 o
  -4   4  12        5.04        1.77      0.78 o
  -3   4  12        3.43        0.75      0.53 o
  -2   4  12       21.91       18.04      0.86 o
  -1   4  12       20.78       17.17      0.82 o
   0   4  12       20.87       20.88      0.76 o
   1   4  12       19.01       13.68      0.59 o
   2   4  12       34.03       36.35      0.99 o
   3   4  12        0.48        0.70      0.38 o
   4   4  12        4.90        5.75      0.52 o
   5   4  12        9.54       10.39      0.74 o
   6   4  12        1.28        1.83      0.67 o
   7   4  12        0.00       -0.36      0.57 o
   8   4  12       17.05       18.57      1.49 o
  -8   5  12       21.37       24.95      2.50 o
  -7   5  12       10.38        5.99      1.43 o
  -6   5  12       18.51       16.87      1.06 o
  -5   5  12        0.46       -0.60      0.60 o
  -4   5  12        1.80       -0.25      0.59 o
  -3   5  12        0.12       -0.30      0.51 o
  -2   5  12       34.14       34.21      1.18 o
  -1   5  12       16.79       14.29      0.83 o
   0   5  12       19.20       21.02      0.96 o
   1   5  12        6.75        4.83      0.52 o
   2   5  12        2.87        3.47      0.48 o
   3   5  12       28.27       30.44      0.97 o
   4   5  12        0.97        0.57      0.41 o
   5   5  12        0.09       -0.45      0.53 o
   6   5  12       41.09       44.00      1.54 o
   7   5  12       27.05       30.12      1.88 o
   8   5  12        4.13        5.70      1.37 o
  -7   6  12        0.00       -0.94      0.94 o
  -6   6  12        2.16        1.44      1.13 o
  -5   6  12        1.24        0.60      0.66 o
  -4   6  12       21.10       21.33      1.13 o
  -3   6  12       54.53       54.97      1.61 o
  -2   6  12        3.69        5.59      0.74 o
  -1   6  12       19.44       17.25      0.98 o
   0   6  12        1.30        0.06      0.54 o
   1   6  12        0.25        0.66      0.51 o
   2   6  12        6.26        5.95      0.56 o
   3   6  12       16.18       15.57      0.77 o
   4   6  12       11.31       14.13      0.75 o
   5   6  12       18.53       18.99      1.09 o
   6   6  12        3.97        3.45      0.71 o
   7   6  12        8.59       10.97      1.56 o
   8   6  12       14.79       17.00      1.95 o
  -7   7  12        2.26        1.05      1.25 o
  -6   7  12        4.55        6.68      1.58 o
  -5   7  12       28.04       31.53      2.52 o
  -4   7  12        0.35        1.38      0.86 o
  -3   7  12       14.04       12.75      0.94 o
  -2   7  12        6.06        4.05      0.75 o
  -1   7  12        7.03        5.77      0.75 o
   0   7  12       15.19       14.52      0.92 o
   1   7  12        1.23        0.12      0.55 o
   2   7  12        5.23        5.42      0.71 o
   3   7  12       35.89       39.95      1.22 o
   4   7  12       17.99       18.03      1.04 o
   5   7  12        0.70        0.29      0.70 o
   6   7  12       10.79       12.87      1.60 o
   7   7  12       16.49       14.23      1.89 o
  -6   8  12        1.14        0.84      1.37 o
  -5   8  12        2.80        3.38      1.31 o
  -4   8  12       15.84       15.60      1.85 o
  -3   8  12        3.29        1.91      1.21 o
  -2   8  12        0.29       -0.13      0.80 o
  -1   8  12        3.23        3.19      0.91 o
   0   8  12        0.00        0.26      0.62 o
   1   8  12        6.28        7.10      0.80 o
   2   8  12        9.71        8.56      0.84 o
   3   8  12        9.23        8.76      1.05 o
   4   8  12        7.21        7.81      1.37 o
   5   8  12        8.81       13.94      1.72 o
   6   8  12        0.16        0.78      1.11 o
   7   8  12        4.12        6.09      1.58 o
  -5   9  12        3.80        2.50      1.43 o
  -4   9  12        1.05        0.39      1.27 o
  -3   9  12        0.20        1.00      1.13 o
  -2   9  12        0.00       -0.98      1.05 o
  -1   9  12        2.49        2.52      1.23 o
   0   9  12       16.86       17.43      1.89 o
   1   9  12        5.54        6.29      1.37 o
   2   9  12        2.95        1.99      1.11 o
   3   9  12        1.34        2.56      1.17 o
   4   9  12       20.19       24.50      2.26 o
   5   9  12        1.57        2.23      1.21 o
   6   9  12        1.39        2.99      1.25 o
  -4  10  12        0.01       -1.13      1.25 o
  -3  10  12        0.16        0.62      1.27 o
  -2  10  12        0.05       -0.14      1.17 o
  -1  10  12        0.57        0.82      1.19 o
   0  10  12        2.38       -0.21      1.15 o
   1  10  12        1.15        1.93      1.19 o
   2  10  12       10.43       11.13      1.74 o
   3  10  12        0.78        1.44      1.25 o
   4  10  12        0.02        1.56      1.19 o
   5  10  12        1.77        1.97      1.31 o
  -2  11  12        7.13        5.70      1.66 o
  -1  11  12        0.33       -0.59      1.23 o
   0  11  12       10.12       11.75      1.87 o
   1  11  12       12.78       13.30      1.95 o
   2  11  12        1.31        0.49      1.25 o
   3  11  12        6.60        9.20      1.76 o
  -2  -6  13        2.70        2.09      1.91 o
  -1  -6  13        0.03       -0.40      0.40 o
   0  -6  13        0.19       -0.09      0.26 o
   1  -6  13        3.05        2.49      0.33 o
   2  -6  13        2.88        2.71      0.31 o
  -4  -5  13        8.41        7.72      0.66 o
  -3  -5  13        0.86       -0.11      0.65 o
  -2  -5  13        0.00       -0.38      0.38 o
  -1  -5  13        5.26        5.12      0.44 o
   0  -5  13        9.26       12.19      1.47 o
   1  -5  13        0.33        2.18      1.07 o
   2  -5  13        6.04        6.41      0.45 o
   3  -5  13        4.55        4.41      0.35 o
   4  -5  13        2.11        1.32      0.52 o
  -5  -4  13        5.35        5.26      0.63 o
  -4  -4  13        0.90       -0.17      0.46 o
  -3  -4  13        6.90        7.12      0.47 o
  -2  -4  13       21.29       25.24      1.73 o
  -1  -4  13        0.04        0.54      1.26 o
   0  -4  13       22.03       28.63      2.02 o
   1  -4  13        0.87        0.24      0.90 o
   2  -4  13        0.02       -0.66      0.85 o
   3  -4  13        0.47        0.18      0.26 o
   4  -4  13        5.84        5.56      1.03 o
   5  -4  13       16.60       16.54      1.07 o
  -6  -3  13        0.21       -0.69      0.69 o
  -5  -3  13        2.62        2.33      0.56 o
  -4  -3  13       12.49       15.64      0.82 o
  -3  -3  13        0.21       -0.18      0.30 o
  -2  -3  13        8.84        8.07      0.35 o
  -1  -3  13        0.02       -0.75      0.75 o
   0  -3  13        4.45        4.19      1.03 o
   1  -3  13        1.49       -0.02      0.84 o
   2  -3  13        0.15       -0.83      0.83 o
   3  -3  13       20.45       18.30      0.96 o
   4  -3  13        5.76        5.82      0.40 o
   5  -3  13        1.54        2.33      0.61 o
   6  -3  13        1.36        0.33      0.65 o
  -6  -2  13        0.41       -0.53      0.53 o
  -5  -2  13        0.36       -0.47      0.47 o
  -4  -2  13        0.01       -0.39      0.39 o
  -3  -2  13        1.98        1.77      0.30 o
  -2  -2  13        4.46        4.29      0.28 o
  -1  -2  13        0.03        0.45      0.76 o
   0  -2  13        0.00       -0.69      0.69 o
   1  -2  13       13.97       17.00      2.13 o
   3  -2  13        2.57        3.13      0.27 o
   4  -2  13        1.72        1.33      0.31 o
   5  -2  13        9.17        9.69      0.80 o
   6  -2  13        2.81        3.09      1.43 o
   7  -2  13        3.08        2.44      0.83 o
  -7  -1  13        1.04        0.69      0.52 o
  -6  -1  13        1.39        0.53      0.37 o
  -5  -1  13        3.43        3.21      0.83 o
  -4  -1  13        0.68       -0.24      0.50 o
  -3  -1  13        2.15        2.34      0.31 o
  -2  -1  13        1.83        1.56      0.25 o
  -1  -1  13        0.03       -0.23      0.23 o
   0  -1  13        0.05        1.25      0.92 o
   1  -1  13       10.86        9.04      1.37 o
   2  -1  13        8.33        6.94      0.39 o
   3  -1  13        1.93        1.96      0.27 o
   4  -1  13        8.86        8.06      0.44 o
   5  -1  13       14.45       16.74      1.04 o
   6  -1  13        4.24        4.65      0.80 o
   7  -1  13        0.01       -0.35      0.72 o
  -7   0  13       16.12       20.20      0.99 o
  -6   0  13        0.80        0.36      0.45 o
  -5   0  13        0.01       -0.31      0.31 o
  -4   0  13        0.66        0.32      0.52 o
  -3   0  13        4.68        4.96      0.52 o
  -2   0  13        0.02        0.21      0.26 o
  -1   0  13       30.53       27.60      0.60 o
   0   0  13       11.79        9.60      0.36 o
   1   0  13        1.10        1.33      0.26 o
   2   0  13        6.91        6.24      0.32 o
   3   0  13        6.31        7.16      0.40 o
   4   0  13        9.67        9.99      0.56 o
   5   0  13       10.12        9.25      0.80 o
   6   0  13       16.79       16.54      1.32 o
   7   0  13        2.36        2.58      0.49 o
  -7   1  13        1.32        1.90      1.00 o
  -6   1  13        0.81        0.80      0.45 o
  -5   1  13        1.44        0.84      0.42 o
  -4   1  13        0.31        0.08      0.34 o
  -3   1  13       12.49       11.63      0.59 o
  -2   1  13        0.43        0.52      0.28 o
  -1   1  13        0.75        0.54      0.25 o
   0   1  13       11.35       12.25      0.45 o
   1   1  13       18.18       18.05      0.64 o
   2   1  13       28.43       29.31      0.79 o
   3   1  13       18.15       18.05      0.76 o
   4   1  13       24.20       22.28      1.06 o
   5   1  13        4.39        4.30      0.71 o
   6   1  13        0.89        0.73      0.44 o
   7   1  13        1.42        1.65      0.55 o
   8   1  13        0.34       -0.14      0.57 o
  -7   2  13        1.94        1.40      0.59 o
  -6   2  13        3.58        4.41      0.68 o
  -5   2  13        0.31        0.44      0.52 o
  -4   2  13        0.88        0.50      0.43 o
  -3   2  13       14.68       12.07      0.72 o
  -2   2  13        7.84        8.15      0.35 o
  -1   2  13        6.96        6.67      0.39 o
   0   2  13       31.99       32.99      0.75 o
   1   2  13       34.48       34.98      1.11 o
   2   2  13       19.80       20.47      0.72 o
   3   2  13        3.18        3.27      0.55 o
   4   2  13        1.24        0.75      0.36 o
   5   2  13        7.49        6.56      0.57 o
   6   2  13        0.93        1.27      0.49 o
   7   2  13        0.03       -0.15      0.54 o
   8   2  13        0.01       -0.58      0.58 o
  -7   3  13        1.01        0.54      0.58 o
  -6   3  13        0.09        0.07      0.58 o
  -5   3  13       16.46       14.25      0.94 o
  -4   3  13        5.69        5.61      0.62 o
  -3   3  13        1.32        0.64      0.68 o
  -2   3  13        8.58        8.19      0.57 o
  -1   3  13        9.03        8.84      0.45 o
   0   3  13       11.24       11.33      0.48 o
   1   3  13       36.67       32.70      0.76 o
   2   3  13       27.72       25.47      0.69 o
   3   3  13        3.25        3.58      0.50 o
   4   3  13        0.14        0.50      0.38 o
   5   3  13        4.82        4.61      0.76 o
   6   3  13        1.67        1.77      0.57 o
   7   3  13        4.04        4.41      0.73 o
   8   3  13        0.70       -0.24      0.75 o
  -7   4  13        4.82        5.80      0.88 o
  -6   4  13        1.15        1.94      0.66 o
  -5   4  13        1.55        1.75      0.66 o
  -4   4  13        3.84        4.58      0.63 o
  -3   4  13       11.04        9.00      0.69 o
  -2   4  13       15.15       12.71      0.75 o
  -1   4  13       34.86       33.14      1.13 o
   0   4  13       44.43       40.63      1.06 o
   1   4  13        3.45        4.23      0.49 o
   2   4  13        0.26        0.64      0.38 o
   3   4  13       16.46       15.79      0.72 o
   4   4  13        5.59        5.19      0.51 o
   5   4  13        1.96        1.53      0.54 o
   6   4  13        1.73       -0.10      0.71 o
   7   4  13        0.27       -0.59      0.59 o
   8   4  13        0.02        0.26      0.80 o
  -7   5  13        0.10       -0.25      1.11 o
  -6   5  13        2.60        1.40      1.43 o
  -5   5  13        1.31        0.19      0.64 o
  -4   5  13        7.18        7.06      0.74 o
  -3   5  13       31.06       32.57      1.22 o
  -2   5  13       32.82       32.05      1.18 o
  -1   5  13        0.91       -0.48      0.48 o
   0   5  13        1.87        1.10      0.50 o
   1   5  13       37.89       37.41      1.07 o
   2   5  13       42.09       37.87      1.09 o
   3   5  13        2.03        3.00      0.48 o
   4   5  13        0.01       -0.30      0.41 o
   5   5  13        0.01        0.55      0.57 o
   6   5  13        8.23        8.09      0.85 o
   7   5  13        5.71        7.08      1.07 o
  -7   6  13        0.41        0.72      1.27 o
  -6   6  13        0.00       -1.02      1.02 o
  -5   6  13        2.36        1.91      0.89 o
  -4   6  13        2.11        2.06      0.67 o
  -3   6  13        0.45        0.64      0.59 o
  -2   6  13        8.98        8.45      0.77 o
  -1   6  13       28.17       26.86      1.13 o
   0   6  13       18.64       18.86      1.77 o
   1   6  13       16.23       14.77      0.77 o
   2   6  13        9.14        7.26      0.61 o
   3   6  13        1.95        2.83      0.53 o
   4   6  13       27.90       31.72      1.13 o
   5   6  13       12.10       12.33      0.95 o
   6   6  13        0.34       -0.43      0.81 o
   7   6  13        0.63        0.84      1.15 o
  -6   7  13        0.05       -0.96      1.23 o
  -5   7  13        0.85        0.86      1.07 o
  -4   7  13        9.76       10.01      1.15 o
  -3   7  13       21.71       28.34      1.34 o
  -2   7  13       19.19       20.74      1.18 o
  -1   7  13       31.37       30.54      1.31 o
   0   7  13        6.43        4.98      0.72 o
   1   7  13        1.93        1.23      0.60 o
   2   7  13       62.09       69.39      1.62 o
   3   7  13       24.39       28.49      1.56 o
   4   7  13        4.58        3.55      0.74 o
   5   7  13        4.45        2.82      0.92 o
   6   7  13        1.15        0.53      1.09 o
   7   7  13        8.30       13.53      1.80 o
  -5   8  13       12.43       13.04      1.87 o
  -4   8  13        5.40        2.34      1.29 o
  -3   8  13        7.65        8.10      1.48 o
  -2   8  13       13.04       13.42      1.25 o
  -1   8  13        9.53        9.22      1.10 o
   0   8  13       11.03       12.20      0.97 o
   1   8  13        8.50       10.02      1.38 o
   2   8  13        0.20       -0.56      0.56 o
   3   8  13        0.00        0.26      0.78 o
   4   8  13        0.17       -0.61      0.90 o
   5   8  13        4.50        5.39      1.41 o
   6   8  13        6.80        6.70      1.46 o
  -4   9  13        1.45       -1.09      1.09 o
  -3   9  13        2.34        1.39      1.25 o
  -2   9  13        1.36        0.47      1.15 o
  -1   9  13       16.48       15.05      1.87 o
   0   9  13        9.51       12.01      1.66 o
   1   9  13        0.39       -0.94      0.94 o
   2   9  13        0.08       -0.88      0.90 o
   3   9  13        3.77        1.91      1.15 o
   4   9  13        5.88        5.99      1.39 o
   5   9  13        2.47        1.31      1.15 o
  -3  10  13        6.40        7.89      1.66 o
  -2  10  13        9.81       11.87      1.84 o
  -1  10  13        2.41        2.60      1.35 o
   0  10  13        0.15        0.61      1.23 o
   1  10  13        0.53       -0.14      1.09 o
   2  10  13        0.77        2.46      1.19 o
   3  10  13        0.05        0.14      1.11 o
   4  10  13        5.59        6.38      1.56 o
   0  11  13        6.12        5.78      1.56 o
   1  11  13        0.07       -0.94      1.07 o
  -1  -5  14        3.84        3.17      1.84 o
   0  -5  14        6.96        7.79      1.35 o
   1  -5  14        2.51        5.00      1.87 o
  -3  -4  14        6.06        5.40      0.47 o
  -2  -4  14        5.75        5.51      0.35 o
  -1  -4  14       11.99       17.70      4.46 o
   0  -4  14       12.88       15.32      1.56 o
   1  -4  14        7.55        7.93      1.31 o
   2  -4  14        0.06       -0.97      0.97 o
   3  -4  14        0.10       -0.09      0.25 o
   4  -4  14        0.06       -0.08      0.57 o
  -4  -3  14        2.00        1.33      0.51 o
  -3  -3  14       25.95       30.65      0.94 o
  -2  -3  14       39.01       38.92      1.46 o
  -1  -3  14       14.83       15.81      2.38 o
   0  -3  14        0.94        0.18      1.58 o
   1  -3  14        0.01       -1.41      1.44 o
   3  -3  14        3.28        2.71      0.29 o
   4  -3  14        4.06        5.08      0.45 o
   5  -3  14        7.11       10.14      0.89 o
  -5  -2  14       17.53       20.83      1.31 o
  -4  -2  14       45.53       53.29      1.94 o
  -3  -2  14       15.08       17.89      0.74 o
  -2  -2  14        0.27       -0.29      0.29 o
  -1  -2  14        5.20        5.63      1.09 o
   0  -2  14        3.85        2.30      1.66 o
   3  -2  14        9.44       10.17      0.52 o
   4  -2  14        2.25        2.40      0.40 o
   5  -2  14        0.55        0.81      0.58 o
  -6  -1  14       37.29       45.53      1.58 o
  -5  -1  14        7.32        7.47      0.78 o
  -4  -1  14        0.09       -0.41      0.41 o
  -3  -1  14       10.55       11.83      0.59 o
  -2  -1  14       10.50        9.50      0.45 o
  -1  -1  14        5.66        4.08      0.27 o
   0  -1  14        7.53        8.33      0.66 o
   1  -1  14        7.16        8.34      1.43 o
   2  -1  14        3.03        3.06      0.28 o
   3  -1  14       14.57       14.66      0.53 o
   4  -1  14        9.74       10.73      0.60 o
   5  -1  14        0.21        0.47      0.58 o
   6  -1  14        0.99        0.40      0.73 o
  -6   0  14        2.83        2.54      0.68 o
  -5   0  14        8.13        6.31      0.62 o
  -4   0  14        5.06        5.02      0.62 o
  -3   0  14       11.31       12.24      0.76 o
  -2   0  14       16.97       17.86      0.57 o
  -1   0  14        0.08        0.02      0.24 o
   0   0  14        8.63       10.63      0.41 o
   1   0  14       38.01       40.31      0.98 o
   2   0  14        9.12        9.12      0.51 o
   3   0  14        0.20        0.24      0.36 o
   4   0  14        2.02        2.87      0.46 o
   5   0  14        2.75        3.00      0.72 o
   6   0  14       13.06       16.24      1.65 o
  -6   1  14        7.95        9.93      0.62 o
  -5   1  14       19.02       21.24      0.92 o
  -4   1  14       14.98       15.75      0.92 o
  -3   1  14        9.19        9.15      0.69 o
  -2   1  14       31.53       37.58      0.95 o
  -1   1  14       22.50       24.38      0.65 o
   0   1  14       10.19        9.83      0.52 o
   1   1  14        4.02        4.23      0.34 o
   2   1  14        4.14        6.17      0.46 o
   3   1  14       14.87       17.95      0.98 o
   4   1  14        4.09        6.63      0.73 o
   5   1  14        0.11       -0.43      0.61 o
   6   1  14        4.20        5.81      0.95 o
   7   1  14       17.06       24.54      0.96 o
  -7   2  14        2.31        1.41      1.41 o
  -6   2  14       13.07       16.76      1.01 o
  -5   2  14       28.97       30.78      1.03 o
  -4   2  14       15.73       19.32      0.78 o
  -3   2  14        2.00        2.79      0.36 o
  -2   2  14       13.17       14.48      0.82 o
  -1   2  14       23.53       24.31      0.79 o
   0   2  14        0.66        0.26      0.30 o
   1   2  14        2.28        2.88      0.34 o
   2   2  14        1.92        3.07      0.50 o
   3   2  14        2.38        2.13      0.61 o
   4   2  14        9.37       10.22      1.59 o
   5   2  14       11.76       13.72      0.66 o
   6   2  14        6.77        7.45      0.90 o
   7   2  14        6.73        7.47      0.72 o
  -7   3  14        5.97        5.47      1.66 o
  -6   3  14        3.78        5.45      0.77 o
  -5   3  14        6.96        9.97      0.92 o
  -4   3  14       18.01       20.10      0.96 o
  -3   3  14       18.29       18.96      0.88 o
  -2   3  14        5.66        5.78      0.47 o
  -1   3  14        1.36        0.87      0.33 o
   0   3  14        0.96        1.52      0.32 o
   1   3  14        3.59        3.59      0.51 o
   2   3  14        7.43        7.98      0.47 o
   3   3  14        4.75        7.49      0.51 o
   4   3  14        4.71        4.38      0.52 o
   5   3  14        8.69        8.61      0.66 o
   6   3  14        0.00       -0.49      0.49 o
   7   3  14        0.01       -0.60      0.61 o
  -6   4  14        4.14        5.40      0.97 o
  -5   4  14       11.66       16.10      1.01 o
  -4   4  14       10.91       10.72      0.80 o
  -3   4  14        2.26        1.84      0.54 o
  -2   4  14        1.60        1.30      0.48 o
  -1   4  14        0.24        0.20      0.37 o
   0   4  14        0.22       -0.01      0.35 o
   1   4  14        2.04        0.90      0.38 o
   2   4  14        0.62        1.08      0.39 o
   3   4  14       14.36       14.91      0.72 o
   4   4  14        2.33        2.33      0.47 o
   5   4  14        0.65        0.17      0.53 o
   6   4  14        3.02        2.77      0.72 o
   7   4  14       16.35       21.72      1.22 o
  -6   5  14        1.10        0.27      0.89 o
  -5   5  14        6.72        8.76      1.00 o
  -4   5  14        3.19        2.78      0.66 o
  -3   5  14        1.50        0.58      0.61 o
  -2   5  14        2.07        1.27      0.53 o
  -1   5  14        2.83        3.16      0.58 o
   0   5  14        0.06        0.01      0.40 o
   1   5  14        1.12        1.32      0.44 o
   2   5  14        1.14        1.20      0.44 o
   3   5  14        0.28        0.21      0.42 o
   4   5  14        3.48        5.29      0.59 o
   5   5  14       23.51       28.83      1.31 o
   6   5  14       21.16       24.57      1.29 o
   7   5  14        2.95        2.97      0.95 o
  -6   6  14        0.95        0.00      1.09 o
  -5   6  14        1.27        1.89      0.88 o
  -4   6  14        7.11        7.72      0.84 o
  -3   6  14        1.38        1.48      0.64 o
  -2   6  14        0.68        0.47      0.58 o
  -1   6  14        0.72        0.05      0.52 o
   0   6  14        3.01        2.02      0.58 o
   1   6  14        0.26        0.03      0.45 o
   2   6  14        1.24        2.38      0.50 o
   3   6  14       16.76       20.43      0.95 o
   4   6  14       28.30       33.31      1.37 o
   5   6  14        2.46        2.69      0.77 o
   6   6  14        2.54        2.92      0.91 o
  -5   7  14        0.09       -0.39      1.07 o
  -4   7  14        0.34        0.45      0.86 o
  -3   7  14       13.25       13.02      0.98 o
  -2   7  14        9.21        9.25      0.85 o
  -1   7  14        2.95        2.47      0.70 o
   0   7  14        1.44        0.38      0.60 o
   1   7  14        0.41        0.50      0.58 o
   2   7  14        4.92        5.83      0.66 o
   3   7  14        5.03        4.46      0.66 o
   4   7  14        6.74        9.09      1.21 o
   5   7  14       21.38       22.77      2.30 o
   6   7  14       10.19        9.82      1.60 o
  -4   8  14        7.04        8.14      1.58 o
  -3   8  14        0.01        0.08      1.02 o
  -2   8  14        0.45       -0.21      0.77 o
  -1   8  14        0.58        0.09      1.09 o
   0   8  14        0.23       -0.29      0.71 o
   1   8  14        1.34        0.96      0.79 o
   2   8  14       10.40       12.22      0.96 o
   3   8  14       28.56       32.43      2.87 o
   4   8  14       18.66       22.24      2.17 o
   5   8  14        3.69        5.49      1.39 o
  -3   9  14        0.00       -0.98      0.98 o
  -2   9  14        0.95       -0.78      1.02 o
  -1   9  14        0.98        0.04      1.13 o
   0   9  14       19.96       18.14      1.95 o
   1   9  14       12.44       11.42      1.70 o
   2   9  14        0.89        0.31      1.11 o
   3   9  14        0.90        0.84      1.09 o
   4   9  14        0.92        1.66      1.19 o
  -1  10  14        2.51        2.17      1.27 o
   0  10  14        0.44        0.90      1.15 o
   1  10  14        0.02        0.86      1.11 o
   2  10  14        0.01       -0.25      1.00 o
  -3  -3  15        4.05        3.43      0.70 o
  -2  -3  15        0.09       -0.27      0.27 o
  -1  -3  15        0.13       -0.66      1.62 o
   0  -3  15        1.81        1.09      1.76 o
   3  -3  15        1.99        2.32      0.41 o
  -4  -2  15        0.63        0.38      0.51 o
  -3  -2  15        2.92        2.08      0.46 o
  -2  -2  15        0.52       -0.27      0.27 o
  -1  -2  15        7.09        5.43      1.28 o
   3  -2  15        1.28        1.47      0.29 o
   4  -2  15        6.46        9.30      0.69 o
  -4  -1  15        1.66        0.86      0.55 o
  -3  -1  15        0.36       -0.61      0.61 o
  -2  -1  15        1.24        0.33      0.29 o
  -1  -1  15        4.66        4.78      0.31 o
   0  -1  15        8.62        8.66      0.43 o
   1  -1  15        4.35        5.22      0.47 o
   2  -1  15       16.50       17.08      0.63 o
   3  -1  15        0.09        0.29      0.28 o
   4  -1  15        2.14        2.22      0.55 o
   5  -1  15       11.45       15.48      1.11 o
  -5   0  15        0.14       -0.65      0.65 o
  -4   0  15        2.57        1.34      0.58 o
  -3   0  15        4.90        4.81      0.60 o
  -2   0  15       14.20       15.04      0.66 o
  -1   0  15        0.49        0.37      0.29 o
   0   0  15       10.57       12.64      0.48 o
   1   0  15        0.77        0.64      0.36 o
   2   0  15        0.11        0.40      0.36 o
   3   0  15        8.13        9.42      0.70 o
   4   0  15        0.72        1.10      0.58 o
   5   0  15        0.05       -0.90      1.00 o
  -5   1  15        1.47        0.38      0.65 o
  -4   1  15        3.85        4.79      0.67 o
  -3   1  15        1.69        3.18      0.58 o
  -2   1  15        0.06       -0.26      0.45 o
  -1   1  15        4.28        4.45      0.44 o
   0   1  15        3.05        4.40      0.38 o
   1   1  15       16.94       21.82      0.88 o
   2   1  15       27.90       31.94      1.28 o
   3   1  15        0.49       -0.11      0.93 o
   4   1  15        9.73       11.02      1.61 o
   5   1  15       38.06       45.66      1.78 o
   6   1  15        5.81        5.87      1.02 o
  -5   2  15        2.14        3.32      0.55 o
  -4   2  15        0.06       -0.58      0.58 o
  -3   2  15        2.50        2.75      0.60 o
  -2   2  15        0.90        1.77      0.55 o
  -1   2  15       16.64       21.03      1.41 o
   0   2  15       35.20       39.34      1.03 o
   1   2  15        2.30        1.99      0.43 o
   2   2  15        3.73        4.43      0.57 o
   3   2  15       10.32       11.72      0.79 o
   4   2  15        1.32        0.44      1.21 o
   5   2  15        1.83        1.01      0.74 o
   6   2  15        3.50        4.69      0.93 o
  -6   3  15        2.26        4.86      1.52 o
  -5   3  15        0.70        0.81      0.63 o
  -4   3  15        2.67        1.99      0.54 o
  -3   3  15        6.00        6.24      0.53 o
  -2   3  15        8.55        8.29      0.74 o
  -1   3  15        1.87        2.03      0.55 o
   0   3  15        0.00       -0.23      0.49 o
   1   3  15        0.21       -0.22      0.57 o
   2   3  15        5.72        5.66      0.64 o
   3   3  15       21.19       21.00      1.04 o
   4   3  15        1.38        1.99      1.03 o
   5   3  15        0.28        0.39      0.41 o
   6   3  15        2.30        2.41      0.59 o
  -5   4  15        0.80        1.02      0.71 o
  -4   4  15        3.36        3.01      0.67 o
  -3   4  15        4.82        4.84      0.63 o
  -2   4  15        0.34       -0.32      0.40 o
  -1   4  15        4.06        5.07      0.49 o
   0   4  15        4.36        4.13      0.45 o
   1   4  15       19.37       21.43      0.80 o
   2   4  15        1.10        0.85      0.41 o
   3   4  15        0.08        0.14      0.40 o
   4   4  15        0.77        0.98      0.59 o
   5   4  15        4.54        5.23      0.70 o
   6   4  15       13.09       14.66      0.99 o
  -5   5  15        0.04       -0.34      0.67 o
  -4   5  15        0.10       -0.42      0.60 o
  -3   5  15        0.05       -0.39      0.55 o
  -2   5  15        0.00       -0.35      0.50 o
  -1   5  15        1.06        1.11      0.45 o
   0   5  15        0.88        0.84      0.50 o
   1   5  15        2.36        2.43      0.47 o
   2   5  15        0.92        1.24      0.46 o
   3   5  15        5.04        6.62      0.61 o
   4   5  15       23.55       26.47      1.12 o
   5   5  15       14.75       17.21      1.09 o
   6   5  15        2.34        1.13      0.70 o
  -5   6  15        1.70        2.22      0.97 o
  -4   6  15        2.95        2.16      0.75 o
  -3   6  15        0.44        0.93      0.64 o
  -2   6  15        3.98        4.34      0.71 o
  -1   6  15        4.67        4.52      0.67 o
   0   6  15        0.50        0.42      0.47 o
   1   6  15        1.81        2.74      0.67 o
   2   6  15       20.67       26.31      1.11 o
   3   6  15       30.78       35.97      1.24 o
   4   6  15        7.84        9.21      0.91 o
   5   6  15        0.07        0.85      0.73 o
  -4   7  15        0.88        1.17      1.13 o
  -3   7  15        7.98        9.92      1.12 o
  -2   7  15        1.93        3.64      0.82 o
  -1   7  15        0.10       -0.48      0.61 o
   0   7  15        5.48        6.30      0.80 o
   1   7  15       26.29       30.86      1.16 o
   2   7  15       14.35       17.28      0.93 o
   3   7  15        0.84        1.25      0.73 o
   4   7  15        0.28       -0.05      0.68 o
   5   7  15        1.02        0.92      0.87 o
  -3   8  15        0.29        1.15      1.17 o
  -2   8  15        7.05        9.88      1.56 o
  -1   8  15       12.11       12.56      1.21 o
   0   8  15        6.55        5.47      1.14 o
   1   8  15        0.86       -0.59      0.66 o
   2   8  15        1.01        0.70      0.67 o
   3   8  15        4.53        4.12      1.25 o
   4   8  15        2.83        4.76      1.33 o
  -1   9  15        0.67        1.31      1.11 o
   0   9  15        0.45       -0.29      1.02 o
   1   9  15        2.17        4.22      1.27 o
   2   9  15        6.67        7.24      1.48 o
  -1  -2  16        0.02       -0.31      0.31 o
  -3  -1  16        1.11        0.55      0.56 o
  -2  -1  16        0.00        0.16      0.44 o
  -1  -1  16        0.01        0.64      0.28 o
   0  -1  16       14.68       17.54      0.53 o
   1  -1  16       10.39        9.21      0.45 o
   2  -1  16        0.13       -0.16      0.31 o
   3  -1  16        0.81        1.12      0.44 o
  -3   0  16        1.72        1.31      0.58 o
  -2   0  16       12.68       15.89      0.87 o
  -1   0  16       30.06       34.84      0.92 o
   0   0  16        9.91       10.27      0.72 o
   1   0  16        1.68        0.43      0.40 o
   2   0  16        0.00       -0.06      0.41 o
   3   0  16        0.00        0.86      0.69 o
   4   0  16        0.90        1.41      0.60 o
  -4   1  16        5.50        6.04      0.89 o
  -3   1  16       25.45       32.51      1.25 o
  -2   1  16       30.91       36.28      1.25 o
  -1   1  16        2.36        0.69      0.54 o
   0   1  16        1.32        0.85      0.40 o
   1   1  16        1.40        1.57      0.40 o
   2   1  16        0.18       -0.44      0.44 o
   3   1  16        2.23        3.17      0.62 o
   4   1  16        5.46        6.73      0.84 o
  -4   2  16       36.23       43.87      1.80 o
  -3   2  16        1.63       -0.14      0.62 o
  -2   2  16        2.72        2.77      0.62 o
  -1   2  16        8.40        9.07      0.71 o
   0   2  16        7.27        8.92      0.70 o
   1   2  16        0.00       -0.29      0.48 o
   2   2  16        5.53        6.04      0.66 o
   3   2  16       16.96       21.34      1.57 o
   4   2  16        1.46        1.49      1.37 o
   5   2  16       28.65       33.97      2.67 o
  -4   3  16        0.34        0.47      0.69 o
  -3   3  16        7.64        7.55      0.80 o
  -2   3  16       15.77       19.09      1.03 o
  -1   3  16        0.82        0.56      0.57 o
   0   3  16        0.21       -0.33      0.52 o
   1   3  16       11.54       14.66      0.91 o
   2   3  16        1.06        1.86      0.65 o
   3   3  16       44.64       54.46      1.77 o
   4   3  16        4.36        3.86      0.90 o
   5   3  16        1.81        1.71      0.83 o
  -4   4  16       15.54       19.07      1.29 o
  -3   4  16        0.39       -0.31      0.47 o
  -2   4  16        2.25        2.42      0.47 o
  -1   4  16        4.95        5.06      0.71 o
   0   4  16        1.97        2.45      0.65 o
   1   4  16        9.52       11.89      0.88 o
   2   4  16        0.51        0.28      0.62 o
   3   4  16        0.35       -0.06      0.61 o
   4   4  16        0.02       -0.33      0.41 o
   5   4  16        0.12        0.26      0.53 o
  -4   5  16        0.20       -0.63      0.63 o
  -3   5  16        2.34        1.13      0.63 o
  -2   5  16        6.40        7.47      0.64 o
  -1   5  16        1.41        1.17      0.48 o
   0   5  16        0.00       -0.48      0.48 o
   1   5  16        0.83        0.09      0.45 o
   2   5  16        0.77        0.32      0.47 o
   3   5  16        1.02        0.66      0.49 o
   4   5  16        1.61        2.02      0.55 o
  -3   6  16       11.87       12.36      1.24 o
  -2   6  16        0.07       -0.59      0.59 o
  -1   6  16        2.55        2.79      0.57 o
   0   6  16        3.64        3.65      0.60 o
   1   6  16        4.37        3.30      0.57 o
   2   6  16        0.21        0.71      0.52 o
   3   6  16        2.17        2.78      0.61 o
   4   6  16        7.54        9.20      0.90 o
  -3   7  16        0.56        1.76      1.52 o
  -2   7  16        1.59        1.37      0.70 o
  -1   7  16        2.20        3.44      0.72 o
   0   7  16        0.93        1.14      0.58 o
   1   7  16        0.27        0.37      0.56 o
   2   7  16        9.67       12.57      0.86 o
   3   7  16        6.72        8.33      0.92 o
  -1   8  16        0.03       -0.21      0.85 o
   0   8  16        5.66        6.01      1.21 o
   1   8  16        6.58        7.35      0.91 o
   0   0  17        3.27        4.88      0.86 o
  -2   1  17        2.97        3.90      1.11 o
  -1   1  17        0.19       -0.11      0.57 o
   0   1  17        0.02       -0.46      0.51 o
   1   1  17        2.05        3.48      0.60 o
   2   1  17        3.42        3.30      0.66 o
  -2   2  17        0.05       -0.64      0.64 o
  -1   2  17        0.06       -0.66      0.66 o
   0   2  17        1.00        1.00      0.68 o
   1   2  17        1.82        1.18      0.54 o
   2   2  17        1.40        0.52      0.59 o
   3   2  17        0.02        0.80      1.02 o
  -2   3  17        1.23        0.67      0.71 o
  -1   3  17        0.04       -0.43      0.56 o
   0   3  17        0.01       -0.53      0.53 o
   1   3  17        0.00        0.96      0.60 o
   2   3  17        5.05        8.50      0.84 o
   3   3  17       31.11       44.49      3.21 o
  -2   4  17        0.56       -0.74      0.74 o
  -1   4  17        0.05        0.37      0.63 o
   0   4  17        6.86        9.03      0.85 o
   1   4  17       34.99       46.86      1.63 o
   2   4  17        9.14       12.87      1.04 o
   3   4  17        2.24        2.78      1.88 o
  -2   5  17        1.84        1.29      0.67 o
  -1   5  17       13.72       18.52      0.82 o
   0   5  17        0.49        1.17      0.65 o
   1   5  17        8.24        8.98      0.66 o
   2   5  17        0.09       -0.43      0.43 o
   0   6  17        0.06       -0.51      0.51 o
   1   6  17        6.21        7.93      1.80 o
 
